# Supplementary material for: Genome-Wide and Phase-Specific DNA-Binding Rhythms of BMAL1 Control Circadian Output Functions in Mouse Liver
Source: PLoS Biol. 2011 Feb 22;9(2):e1000595. doi: 10.1371/journal.pbio.1000595 (PMC3043000; doi:10.1371/journal.pbio.1000595)
Supplement: Text S2 — List of all BMAL1 sites with annotations and binding strength at each time point. (0.20 MB TXT) [file pbio.1000595.s019.txt]

chromosome	start	end	distance	gene symbol	biotype	mRNA pvalue	mRNA phase	#E1	#E1-E2	conservation	ZT2	ZT6	ZT10	ZT14	ZT18	ZT22
chr18	40467871	40467921	-49747	ENSMUST00000145732	lincRNA	NA	NA	0	0	0	226	250	171	177	114	205
chr11	98644730	98644780	-8108	Nr1d1	protein_coding	0.00245800489848959	5.85	1	1	1	239	335	238	89	23	64
chr11	68908356	68908406	-338	Per1	protein_coding	0.0276212817635928	11.19	2	0	1	243	270	190	75	19	159
chr7	52963048	52963098	-186	Dbp	retained_intron	0.00133675431703184	9.05	2	1	1	226	268	215	76	13	109
chr14	19071183	19071233	337	Nr1d2	retained_intron	0.00437705533460028	9.58	2	0	1	188	285	204	89	18	79
chr11	98636639	98636689	-17	Nr1d1	protein_coding	0.00245800489848959	5.85	3	0	1	208	242	187	77	13	85
chr11	98635135	98635185	1487	Nr1d1	protein_coding	0.00245800489848959	5.85	1	1	1	193	200	125	69	14	120
chr11	68908640	68908690	-54	Per1	protein_coding	0.0276212817635928	11.19	0	0	1	176	215	146	56	10	109
chr3	95686179	95686229	-53	Gm129	protein_coding	0.0202997070855071	10.83	1	1	1	156	226	180	55	8	70
chr11	90279481	90279531	-27275	Hlf	protein_coding	0.00347982362518568	12.57	0	1	0.985	122	212	153	64	23	84
chr1	93355876	93355926	6	Per2	protein_coding	0.0032953809358429	15.09	0	1	1	135	177	167	77	22	74
chr3	95686563	95686613	-437	Gm129	protein_coding	0.0202997070855071	10.83	1	0	0.996	125	258	156	50	4	48
chr7	52960315	52960365	-118	Dbp	protein_coding	0.00133675431703184	9.05	1	0	0.984	95	252	159	63	15	55
chr15	81641369	81641419	-482	Tef	protein_coding	0.000118217645722963	11.4	0	1	1	124	202	153	62	16	68
chr15	81641672	81641722	-179	Tef	protein_coding	0.000118217645722963	11.4	0	1	1	159	159	142	53	9	81
chr2	92264001	92264051	8523	Cry2	processed_transcript	0.194449750225981	12.05	0	0	1	161	158	142	50	10	59
chr3	94175706	94175756	-985	Rorc	protein_coding	0.00212814248234893	19.67	2	0	1	132	137	112	35	7	113
chr5	149806877	149806927	-103	Katnal1	processed_transcript	0.0261411873465676	6.82	1	0	0.999	94	155	129	76	9	40
chr19	23210285	23210335	920	ENSMUST00000058189	protein_coding	NA	NA	0	0	1	126	216	73	30	8	32
chr2	92274369	92274419	-194	Cry2	protein_coding	0.194449750225981	12.05	0	0	1	110	133	116	49	10	64
chr16	8829424	8829474	-745	1810013L24Rik	protein_coding	NA	NA	1	1	0.908	84	176	121	34	8	39
chr11	98635465	98635515	1157	Nr1d1	protein_coding	0.00245800489848959	5.85	2	0	1	110	112	105	48	6	69
chr1	174240290	174240340	-1587	Igsf8	protein_coding	0.222506859179462	7.43	1	0	0.346	108	114	109	51	14	46
chr6	94949235	94949285	101041	ENSMUST00000083129	snRNA	NA	NA	2	0	0.094	134	131	43	17	7	109
chr15	84753380	84753430	-418	Nup50	protein_coding	0.0525567693850681	9.71	1	1	0.42	87	181	100	31	4	18
chr11	98636962	98637012	-340	Nr1d1	protein_coding	0.00245800489848959	5.85	1	0	1	115	116	88	46	10	39
chr10	84647838	84647888	-65	Cry1	protein_coding	0.0183383821940144	18.68	2	0	1	106	134	76	42	10	42
chr17	8541935	8541985	8689	Prr18	protein_coding	0.0521534215679535	18.12	2	0	0.188	143	115	61	20	13	53
chr1	88255374	88255424	-252	ENSMUST00000116471	pseudogene	NA	NA	2	0	0.999	120	148	67	19	2	40
chr2	126378656	126378706	538	Slc27a2	protein_coding	0.181186104608734	13.94	0	1	0.918	112	96	73	58	9	48
chr7	52961389	52961439	420	Dbp	protein_coding	0.00133675431703184	9.05	0	1	1	66	146	99	51	5	28
chr15	84753615	84753665	-183	Nup50	protein_coding	0.0525567693850681	9.71	0	0	0.398	85	160	98	24	4	18
chr6	108609423	108609473	-1175	Bhlhe40	protein_coding	0.00980338467028005	12.81	1	1	1	71	145	103	33	8	25
chr9	42280331	42280381	-8	Tbcel	protein_coding	0.0146484092272636	4.46	2	0	1	133	121	54	31	4	42
chr9	43894103	43894153	1125	Usp2	protein_coding	0.00467964559120413	11.64	0	0	1	85	112	94	40	14	40
chr6	145814862	145814912	-809	Bhlhe41	protein_coding	0.129685992170396	22.5	0	1	1	61	154	91	44	7	24
chr4	133466678	133466728	-22994	Rps6ka1	protein_coding	0.0258917067497433	6.26	0	0	0.298	101	133	72	34	13	27
chr7	56607465	56607515	-12962	Nav2	protein_coding	0.120754177593073	1.06	0	0	0.897	99	166	60	28	7	20
chr5	113582309	113582359	10037	2900026A02Rik	protein_coding	0.0442860056114222	7.03	1	0	0.939	77	106	97	32	17	37
chr2	167829185	167829235	-6819	ENSMUST00000142374	processed_transcript	NA	NA	1	0	0.022	100	145	50	19	8	42
chr15	82184693	82184743	-48	Ndufa6	protein_coding	0.71342104920939	1.15	0	0	0.8	74	128	90	32	8	29
chr4	34830211	34830261	-27	Zfp292	protein_coding	0.171017633905487	12.25	1	0	1	105	162	46	15	4	27
chr15	58830962	58831012	65622	Ndufb9	protein_coding	0.138715989842778	3.22	0	1	0.063	74	126	79	33	5	32
chr2	29478949	29478999	3684	Rapgef1	protein_coding	0.055698389858411	8.65	0	1	0.756	91	66	89	34	12	56
chr8	126789981	126790031	-28997	Usp10	processed_transcript	0.00580440237360566	10.93	2	0	0.26	88	89	73	38	6	51
chr7	35019183	35019233	-114	ENSMUST00000140881	processed_transcript	NA	NA	1	0	0.128	76	108	97	28	10	25
chr9	66359612	66359662	2759	Fbxl22	protein_coding	NA	NA	2	0	1	106	67	74	45	7	45
chr3	138105697	138105747	-406	Adh5	protein_coding	0.561818476294694	11.81	3	0	0.277	105	82	71	27	6	51
chr4	128624066	128624116	10842	ENSMUST00000154515	processed_transcript	NA	NA	1	1	0.414	94	122	57	27	5	34
chr5	136150838	136150888	408	Por	protein_coding	0.00539808694215799	13.63	0	1	0.906	87	99	75	34	19	25
chr19	36806032	36806082	5086	Ppp1r3c	protein_coding	0.00205981940848371	21.67	0	1	0.112	103	108	55	27	9	35
chr6	90413726	90413776	1181	Klf15	protein_coding	0.0493188930731104	11.24	0	1	1	64	128	78	30	13	23
chr1	64789541	64789591	-5242	Fzd5	protein_coding	0.797794011241999	21.67	1	1	0.705	82	69	96	38	12	36
chr5	93015101	93015151	14563	Fam47e	protein_coding	0.0681566565861701	15.47	0	1	0.078	79	83	79	33	15	42
chr13	53070213	53070263	6204	Nfil3	protein_coding	0.00040445455252189	22	3	0	0.704	97	87	53	24	7	63
chr9	21172128	21172178	-234	Ilf3	protein_coding	0.103750515302425	5.38	2	0	0.351	86	137	61	18	5	23
chr8	79568908	79568958	-82979	Nr3c2	processed_transcript	0.0133492519131299	6.98	0	0	0.038	101	90	72	17	4	43
chr3	41368526	41368576	8897	Phf17	protein_coding	0.0187572877903138	7.45	0	1	1	81	91	86	32	1	35
chr11	118127158	118127208	179	Usp36	retained_intron	0.0346705644769682	11.47	0	0	0.145	75	114	71	30	13	23
chr8	87502750	87502800	-447	Junb	protein_coding	0.0955733536687706	5.21	0	0	1	70	94	90	41	13	17
chr11	68912249	68912299	-176	Per1	protein_coding	0.0276212817635928	11.19	1	0	1	69	90	91	25	5	44
chr15	88681011	88681061	-11869	Pim3	protein_coding	0.00171830351914160	10.22	1	0	0.417	83	70	87	29	2	47
chr7	127986305	127986355	-15	Eef2k	protein_coding	0.107460116199303	9.34	2	0	0.489	66	107	84	28	11	20
chr1	93356248	93356298	-366	Per2	protein_coding	0.0032953809358429	15.09	0	0	0.134	56	105	70	35	11	34
chr2	11457128	11457178	13819	Gm10851	protein_coding	NA	NA	2	0	1	72	121	63	27	3	25
chr7	87591303	87591353	17232	ENSMUST00000118776	processed_pseudogene	NA	NA	0	0	0.441	93	100	44	21	5	48
chr10	6372778	6372828	594	Mthfd1l	protein_coding	0.0758985462569961	12.97	0	1	0.911	82	79	75	38	5	32
chr1	187027867	187027917	-229	Rab3gap2	protein_coding	0.142902222850106	8.87	2	0	0.103	83	104	61	31	6	20
chr6	116287962	116288012	-55	March8	protein_coding	0.0882922786398682	11.89	1	0	0.889	86	132	43	23	4	16
chr15	58831179	58831229	65839	Ndufb9	protein_coding	0.138715989842778	3.22	0	0	0.172	53	122	67	22	6	32
chr15	64176758	64176808	-16412	Gm10926	protein_coding	NA	NA	1	1	1	72	100	63	27	9	31
chr7	134397715	134397765	6483	Dctpp1	protein_coding	0.177608456590748	12.15	1	0	1	71	78	70	41	12	28
chr11	94410278	94410328	-197	Rsad1	processed_transcript	0.0254372256343818	8.11	1	0	1	64	94	63	37	6	34
chr6	71185282	71185332	26917	Smyd1	processed_transcript	0.00144779576889649	8.62	2	0	1	94	112	40	15	10	25
chr7	104572473	104572523	-6258	Thrsp	protein_coding	0.00984038984859858	15.78	1	0	0.195	64	76	73	34	10	39
chr6	91549142	91549192	83126	Lsm3	retained_intron	0.739125294928476	12.37	0	2	0.682	58	101	91	24	4	17
chr17	29533863	29533913	20442	Fgd2	processed_transcript	0.193580781004999	3.64	2	0	1	104	77	44	20	5	44
chr19	23564396	23564446	-41533	Mamdc2	protein_coding	0.511329959350358	11.44	2	0	0.074	75	58	76	34	6	43
chr7	38870205	38870255	14158	Ccne1	processed_transcript	0.161978741533970	11.47	2	0	0.999	80	144	30	12	7	18
chr7	106331520	106331570	-318	Dgat2	protein_coding	0.0305562844867885	15.09	1	0	0.597	83	86	55	21	5	41
chr2	3249853	3249903	37	Rpp38	protein_coding	NA	NA	1	0	0.544	62	118	59	25	2	24
chr4	149506866	149506916	3836	Slc2a5	processed_transcript	0.0121892901685412	7.72	1	0	0.492	75	118	58	20	4	14
chr19	42203806	42203856	-314	Avpi1	protein_coding	0.892716388450065	6.87	1	0	1	43	98	93	24	10	21
chr4	132478642	132478692	-194	Fam76a	protein_coding	0.0132566519041376	9.87	0	1	1	42	122	85	27	2	10
chr5	139848219	139848269	-2545	ENSMUST00000083659	miRNA	0.352185875671662	0.59	0	1	0.87	59	114	64	18	14	19
chr15	101934668	101934718	1327	Tenc1	protein_coding	0.00508098547633972	7	1	0	0.938	71	65	80	33	10	29
chr19	46577302	46577352	-55	Gm9798	protein_coding	0.176399924854207	22.33	0	1	1	62	93	68	22	7	32
chr15	81353726	81353776	56948	Rbx1	protein_coding	0.214040956614742	8.61	1	0	0.994	73	118	41	17	5	29
chr5	73865834	73865884	2733	ENSMUST00000119247	processed_pseudogene	NA	NA	0	1	0.065	77	84	60	25	6	29
chr5	77380117	77380167	48	Ppat	retained_intron	0.0505102630348035	11.35	0	1	1	58	81	71	35	8	25
chr7	54101112	54101162	-72	Ldha	protein_coding	0.362325393200288	7.23	0	0	1	79	90	41	25	3	40
chr1	155544857	155544907	30263	Rgs8	processed_transcript	0.459890940923889	10.72	2	0	0.979	44	121	61	24	9	17
chr10	11000761	11000811	11	ENSMUST00000134889	lincRNA	0.969020643921256	21.44	0	1	0.436	48	93	79	32	6	16
chr10	79785802	79785852	44	Pcsk4	retained_intron	0.00635251736555203	11.81	1	0	1	59	128	43	19	7	18
chr1	55109391	55109441	-198	Coq10b	protein_coding	0.0020187746340226	11.34	0	0	0.341	33	101	93	25	6	15
chr11	98634375	98634425	2247	Nr1d1	protein_coding	0.00245800489848959	5.85	2	0	1	88	55	66	25	3	36
chr6	55126068	55126118	-1056	Inmt	protein_coding	0.578744561239428	18.02	0	0	0.157	64	84	62	26	6	30
chr10	84648114	84648164	-341	Cry1	protein_coding	0.0183383821940144	18.68	1	0	1	77	83	49	28	3	32
chr12	106225262	106225312	11600	4831426I19Rik	protein_coding	0.341656033250627	10.4	1	1	0.146	55	74	57	21	16	47
chr7	134397915	134397965	6283	Dctpp1	protein_coding	0.177608456590748	12.15	0	0	1	72	58	67	37	11	23
chr15	76528412	76528462	1274	Gpt	protein_coding	0.146890043019270	15.7	1	0	0.999	63	72	72	26	8	26
chr6	124624827	124624877	11619	Lpcat3	retained_intron	0.0241993629351666	5.59	1	1	0.253	63	85	63	18	2	32
chr4	57125245	57125295	7662	Epb4.1l4b	processed_transcript	0.000426245670782354	10.02	0	0	0.213	95	56	50	19	11	31
chr5	45841169	45841219	10	Qdpr	protein_coding	0.0072062619813781	4.58	1	0	0.994	65	94	43	23	8	29
chr6	146219749	146219799	23032	Itpr2	processed_transcript	0.0368303033076469	17.75	1	0	1	41	76	81	30	9	25
chr9	55278148	55278198	57147	Etfa	processed_transcript	0.983031986683986	9.8	1	0	1	76	125	25	20	3	13
chr11	69814013	69814063	-59	Dvl2	protein_coding	0.0184438802505043	10.93	3	0	1	80	79	55	16	6	26
chr2	58607416	58607466	88	Upp2	protein_coding	0.0125276939486327	11.98	1	1	0.978	56	99	58	24	6	18
chr7	148662232	148662282	-42	Tspan4	protein_coding	1.68276342795532e-05	15.47	0	1	0.997	59	75	72	22	3	30
chr19	7568854	7568904	-92	Atl3	protein_coding	0.169277312542831	7.3	2	0	0.238	57	88	55	31	10	20
chr8	118243164	118243214	-11495	Maf	protein_coding	0.221943787156832	11.02	2	0	0.125	83	69	42	24	6	36
chr9	21171921	21171971	-441	Ilf3	protein_coding	0.103750515302425	5.38	1	0	0.48	72	102	51	15	4	16
chr19	5457540	5457590	-58	ENSMUST00000053754	pseudogene	0.00113569080969798	10.53	1	1	1	41	99	72	31	4	13
chr6	91107153	91107203	20	Hdac11	retained_intron	0.0853138213394557	6.23	1	1	0.942	42	98	56	32	9	22
chr3	89577177	89577227	-40	4632404H12Rik	protein_coding	0.0330106290609845	6.9	1	0	1	45	118	49	24	3	19
chr10	79397175	79397225	4031	Arid3a	protein_coding	0.616225233424652	6.01	1	0	1	64	69	53	24	8	40
chr4	124371038	124371088	-219	Utp11l	protein_coding	0.44598800472687	8.94	2	0	1	55	96	45	25	4	32
chr9	75257917	75257967	-49	ENSMUST00000132931	lincRNA	0.962467596956584	0.93	2	0	1	55	81	64	28	8	21
chr11	69232389	69232439	-5237	Kdm6b	protein_coding	0.586450453561625	12.09	0	0	1	58	77	50	29	8	34
chr5	118695237	118695287	26	2410131K14Rik	protein_coding	0.133933795520950	22.23	1	0	0.858	46	107	51	22	10	19
chr8	123071586	123071636	-10154	1700016A09Rik	protein_coding	0.543975020395667	18.86	1	0	0.454	50	61	67	26	15	34
chr10	93003282	93003332	-70	Ccdc38	protein_coding	0.458850377663841	13.84	1	0	0.894	72	78	47	25	6	25
chr13	113777859	113777909	-126	Ccno	protein_coding	0.371369069857607	5.26	0	0	0.971	49	96	63	25	2	17
chr18	84545953	84546003	35834	Zfp407	processed_transcript	0.152134154194709	20.55	2	0	0.005	60	81	63	15	3	30
chr7	71218862	71218912	-79844	Trpm1	protein_coding	0.160702632394354	18.35	0	0	0	47	36	55	43	19	51
chr6	142419817	142419867	1787	Gys2	protein_coding	0.0020225325126973	12.68	0	0	0.237	47	81	55	27	7	33
chr11	44332140	44332190	-301	Rnf145	protein_coding	7.40269381450139e-05	10.38	0	0	1	51	103	54	24	3	14
chr17	87682208	87682258	0	Ttc7	processed_transcript	0.0593949430335338	3.08	0	0	0.997	48	85	66	17	8	25
chr2	75541823	75541873	698	Nfe2l2	processed_transcript	0.26740990506123	12.32	0	0	0.988	67	76	51	32	3	19
chr3	41368960	41369010	9331	Phf17	protein_coding	0.0187572877903138	7.45	2	0	1	74	122	20	11	2	18
chr7	28271945	28271995	41	Sertad1	protein_coding	0.0362025501893899	8.95	0	0	1	51	75	62	27	9	23
chr14	51550754	51550804	-253	Tmem55b	protein_coding	0.0130200427219371	5.81	1	0	1	63	80	46	20	9	29
chr4	149957766	149957816	9385		protein_coding	NA	NA	3	0	0.013	55	77	51	30	10	21
chr7	71062755	71062805	1037	ENSMUST00000126152	lincRNA	NA	NA	1	1	0.048	46	56	76	22	16	27
chr13	43400246	43400296	-730	Gfod1	protein_coding	0.0153383347716833	0.76	1	0	0.02	89	70	32	22	10	20
chr17	3036395	3036445	8313	ENSMUST00000089221	retrotransposed	0.135196639277901	21.92	0	0	0	43	31	60	36	15	58
chr10	80139389	80139439	-376	Mknk2	protein_coding	0.0497170251157431	11.54	1	0	0.025	55	86	57	21	6	17
chr9	107490414	107490464	390	Ifrd2	protein_coding	0.051292971773671	12.04	3	0	1	59	74	54	24	11	19
chr18	68221900	68221950	129014	D18Ertd653e	protein_coding	0.200250890013865	4.5	1	1	0.81	55	87	55	24	0	20
chr3	101609762	101609812	30359	BC037703	protein_coding	0.475698043596931	16.7	2	0	0.02	70	107	28	11	4	19
chr4	131472464	131472514	-1058	ENSMUST00000132111	processed_transcript	0.983558991623738	16.27	2	0	0.368	61	90	46	15	4	23
chr15	3945735	3945785	-14	AW549877	protein_coding	0.71290939452198	18.21	0	1	1	53	91	44	18	3	30
chr2	129024031	129024081	-444	Slc20a1	protein_coding	0.00778455294449942	12.11	2	0	1	57	92	49	17	7	16
chr3	87709931	87709981	-510	Hdgf	protein_coding	0.156147882472918	10.87	1	0	0.095	49	91	55	12	8	23
chr12	16660480	16660530	199	Ntsr2	protein_coding	0.739202741170566	17.75	0	1	1	68	71	47	26	4	22
chr3	3001810	3001860	-506195	Hnf4g	protein_coding	0.212121479425123	5.57	0	0	0	43	33	53	43	20	45
chr14	47441903	47441953	-11	Gmfb	protein_coding	0.323721899358962	5.88	1	0	1	40	103	55	13	3	23
chr16	8829812	8829862	-357	1810013L24Rik	protein_coding	NA	NA	0	0	0.851	37	111	58	17	1	13
chr1	88929130	88929180	57348	Alppl2	protein_coding	0.654513487199337	18.8	1	0	0.967	70	84	32	23	8	18
chr7	71218628	71218678	-80078	Trpm1	protein_coding	0.160702632394354	18.35	0	0	0	38	30	48	43	29	46
chr9	21859346	21859396	-16105	ENSMUST00000128844	lincRNA	0.068686716065134	15.28	1	0	1	72	52	51	19	7	33
chr17	36106780	36106830	-110	Abcf1	protein_coding	0.0924800366945344	12.6	1	0	0.99	54	95	43	25	9	8
chr3	146252577	146252627	6974	Dnase2b	protein_coding	0.0295525450266016	17.16	4	0	0.378	76	69	43	14	6	24
chr16	20672764	20672814	-7	Eif4g1	protein_coding	0.0345973380214766	8.64	3	0	1	56	102	27	20	4	23
chr17	66426414	66426464	-10	Ankrd12	retained_intron	0.0715011013362058	7.94	2	1	1	58	75	46	22	4	27
chr10	40219786	40219836	-70331	Slc22a16	protein_coding	0.828188839849819	12.48	2	0	1	50	58	64	26	4	27
chr1	182126160	182126210	-93	Cabc1	protein_coding	0.00052845624808172	1.26	0	0	0.999	52	97	40	13	6	19
chr3	121129000	121129050	-427	Cnn3	protein_coding	0.385574548799158	14.2	0	0	0.52	52	80	56	21	4	13
chr10	60283471	60283521	10833	Unc5b	protein_coding	0.221436290753051	0.02	1	0	1	49	72	37	29	9	30
chr13	44401692	44401742	-424923	Jarid2	protein_coding	0.148670386587353	12.49	2	1	0.978	47	76	57	23	6	17
chr10	127382709	127382759	7497	ENSMUST00000158062	snoRNA	NA	NA	1	0	0.089	85	78	26	9	3	24
chr17	32250605	32250655	-13399	ENSMUST00000002868	protein_coding	NA	NA	2	0	0.066	47	92	51	18	6	11
chr8	76143110	76143160	22269	ENSMUST00000102244	miRNA	NA	NA	0	0	0	44	32	48	34	21	45
chr11	51570039	51570089	56	Sec24a	protein_coding	0.0328068157981793	12.96	1	0	1	45	73	59	20	6	21
chr6	54710113	54710163	-56772	Znrf2	protein_coding	0.148774091628948	8.98	2	0	1	72	67	33	19	8	24
chr8	74945444	74945494	8382	ENSMUST00000120752	processed_pseudogene	0.182057524310778	12.35	1	0	0.995	56	60	60	22	12	13
chr4	139141717	139141767	10445	Iffo2	protein_coding	0.0279106093505533	6.85	1	0	0.026	49	56	58	19	7	33
chr17	5893255	5893305	6363	Snx9	protein_coding	0.0137981369282266	4.03	1	0	0.464	52	58	58	20	8	26
chr1	26744387	26744437	-107	4931408C20Rik	protein_coding	NA	NA	0	0	0.829	39	56	25	50	20	31
chr6	145815234	145815284	-1181	Bhlhe41	protein_coding	0.129685992170396	22.5	1	0	1	32	93	43	18	11	24
chr10	75994380	75994430	42	Lss	protein_coding	0.258750541761545	22.7	1	0	0.998	52	64	64	18	10	13
chr10	77472455	77472505	72	Pfkl	protein_coding	0.462494836776421	5.35	0	1	0.988	50	71	56	20	6	18
chr16	18412057	18412107	1505	Comt1	protein_coding	0.0695712756119328	23.94	1	0	0.609	52	53	55	28	6	27
chr7	38869941	38869991	14422	Ccne1	processed_transcript	0.161978741533970	11.47	1	0	0.043	55	89	37	15	5	19
chr19	32830669	32830719	-1293	Pten	protein_coding	0.184157079597635	13.22	1	0	1	47	82	51	21	9	9
chr3	101609481	101609531	30640	BC037703	protein_coding	0.475698043596931	16.7	0	1	1	61	88	32	13	4	20
chr7	6362894	6362944	-68	Olfr1344	protein_coding	0.994133110483955	5.76	1	0	0.43	66	50	43	19	8	32
chr16	45970475	45970525	-16789	Phldb2	protein_coding	0.502700645297639	4.92	2	0	0.18	44	75	61	14	6	18
chr18	61533746	61533796	23783	ENSMUST00000083601	miRNA	NA	NA	2	0	0.018	59	81	37	19	1	21
chr1	172815172	172815222	355	Dusp12	protein_coding	0.0592906158377278	1.99	1	0	1	53	70	51	22	4	17
chr4	123668034	123668084	64582	ENSMUST00000118389	processed_pseudogene	NA	NA	0	0	1	49	65	51	26	3	23
chr9	61154221	61154271	65003	Gm10655	protein_coding	NA	NA	2	0	0.112	63	60	41	20	6	27
chr11	118151445	118151495	24	Usp36	protein_coding	0.0346705644769682	11.47	1	0	1	64	77	41	13	4	17
chr1	180299194	180299244	-21731	ENSMUST00000083020	snRNA	NA	NA	1	0	0.114	41	74	57	15	9	19
chr10	80040726	80040776	-685	Klf16	protein_coding	0.109202043543791	9.13	1	0	0.988	40	98	46	14	7	10
chr5	136578198	136578248	-1541	Rasa4	protein_coding	0.783010407239637	11.4	0	1	1	53	78	40	21	4	18
chr5	138696673	138696723	-261	0910001L09Rik	protein_coding	0.95096362856114	15.83	0	0	0.062	61	69	25	15	5	39
chr6	142400199	142400249	21405	Gys2	protein_coding	0.0020225325126973	12.68	2	0	1	44	78	56	21	4	11
chr11	6428785	6428835	-47	ENSMUST00000147762	processed_transcript	NA	NA	2	0	0.232	60	70	50	13	3	18
chr11	31724721	31724771	-222	ENSMUST00000134944	processed_transcript	0.143559209493947	7.15	1	0	0.133	45	94	35	14	3	23
chr19	36811253	36811303	-135	Ppp1r3c	protein_coding	0.00205981940848371	21.67	0	1	0.894	51	89	36	16	7	15
chr5	125976234	125976284	-10260	Aacs	retained_intron	0.0706426478982074	16.98	2	0	0.032	68	65	40	19	4	17
chr5	144670445	144670495	183	Aimp2	retained_intron	0.00992194316579293	12.29	1	0	1	45	75	48	17	4	24
chr6	145804344	145804394	9453	Bhlhe41	protein_coding	0.129685992170396	22.5	0	0	1	52	74	41	20	3	23
chr4	141297980	141298030	-4582	Agmat	protein_coding	0.29221548512185	1.91	1	0	0.249	55	36	63	17	13	28
chr7	150943055	150943105	-190	Osbpl5	protein_coding	0.0276812653751416	13.76	1	0	0.013	33	70	60	21	6	22
chr15	38498331	38498381	-49335	Azin1	protein_coding	0.569989661895459	11.91	0	1	0.267	49	70	56	15	4	18
chr17	27076682	27076732	-284	Cuta	protein_coding	0.667815847059104	16.44	1	0	0.989	47	83	44	19	4	15
chr5	111934351	111934401	-76205	C130026L21Rik	protein_coding	NA	NA	1	0	0.118	74	54	24	21	5	32
chr10	77472062	77472112	465	Pfkl	protein_coding	0.462494836776421	5.35	0	0	0.189	43	75	44	23	6	19
chr4	133467035	133467085	-23351	Rps6ka1	protein_coding	0.0258917067497433	6.26	0	0	0.014	56	52	45	25	4	27
chr9	119841726	119841776	4901	Gorasp1	protein_coding	0.47371907657697	14.08	0	0	1	69	60	46	14	5	15
chr11	55281713	55281763	-1449	G3bp1	protein_coding	0.563239087088603	0.1	1	0	0.319	92	64	17	12	5	19
chr6	124915247	124915297	36	Cops7a	protein_coding	0.819771686851245	14.89	2	0	1	36	71	51	25	6	19
chr4	129419718	129419768	-196	Khdrbs1	retained_intron	0.22211154174164	6.87	2	0	1	34	89	51	19	5	9
chr1	26745062	26745112	-782	4931408C20Rik	protein_coding	NA	NA	0	0	0.032	39	31	35	43	17	41
chr7	74807396	74807446	-4253	Ttc23	processed_transcript	0.976537814512228	18.81	2	0	0.983	67	79	14	7	8	31
chr17	27023119	27023169	-30892	Kifc1	protein_coding	0.37327066262365	1.21	1	0	0.026	54	77	30	18	5	22
chr13	39533812	39533862	420559	ENSMUST00000083322	snRNA	NA	NA	1	0	0	65	56	37	12	9	26
chr4	146894379	146894429	572	ENSMUST00000118377	processed_pseudogene	NA	NA	1	0	0	41	37	29	36	26	35
chr15	81230097	81230147	-3	St13	protein_coding	0.0522348782548019	17.7	1	0	1	51	53	37	24	8	31
chr5	122765116	122765166	12710	ENSMUST00000120513	processed_pseudogene	NA	NA	0	0	1	34	67	50	26	9	17
chr10	127058856	127058906	-677	Lrp1	protein_coding	0.290102208065119	6.08	0	0	1	56	67	35	11	10	24
chr10	79900873	79900923	-4506	Tcf3	protein_coding	0.103157643434971	3.77	0	1	0.871	39	48	73	18	3	21
chr8	128258201	128258251	88	2310079N02Rik	protein_coding	0.0545839685948767	22.35	1	1	1	34	95	35	19	8	10
chr9	119892324	119892374	1427	Csrnp1	protein_coding	0.0399655595632328	9.79	0	2	1	29	108	33	12	7	12
chr10	41997942	41997992	-1406	Foxo3	protein_coding	0.0124161653623989	10.63	0	0	0.998	70	69	27	12	6	16
chr16	23337576	23337626	-20788	St6gal1	processed_transcript	3.25103490674872e-05	6.31	1	0	0.121	61	48	29	23	6	33
chr7	129164678	129164728	-2	Gga2	retained_intron	0.125286532479397	19.66	1	0	0.493	55	84	32	12	1	15
chr19	12869346	12869396	1235	Zfp91	protein_coding	0.194561215018698	15.4	1	0	1	62	56	29	19	7	26
chr6	72091331	72091381	43749	St3gal5	protein_coding	0.00259177168560592	13	1	1	0.14	48	68	29	13	7	33
chr6	31166715	31166765	1693	AB041803	protein_coding	0.0359894366809084	5.19	1	0	0.975	39	52	63	26	10	7
chr7	19703822	19703872	-130		protein_coding	NA	NA	2	0	0.701	58	66	32	11	11	19
chr7	139812218	139812268	-9811	Lhpp	processed_transcript	0.00530982890915023	5.89	0	0	0.201	44	53	52	19	5	24
chr16	30065267	30065317	-142	Hes1	protein_coding	0.244193504400723	23.55	1	1	1	34	86	34	21	8	14
chr17	3035076	3035126	9632	ENSMUST00000089221	retrotransposed	0.135196639277901	21.92	0	0	0	34	29	52	29	23	30
chr9	121716816	121716866	2423	Ccdc13	retained_intron	0.851989498730253	18.01	0	1	0.7	50	41	59	24	5	17
chr19	6996881	6996931	-598	Esrra	protein_coding	0.132907861767947	14.84	1	0	1	45	58	47	22	5	19
chr4	141510957	141511007	-873	Fhad1	processed_transcript	0.427369840422395	16.32	0	1	1	50	62	40	17	7	19
chr4	145743301	145743351	5683	1700029I01Rik	protein_coding	0.96525694818934	10.85	1	0	0	23	54	34	27	20	37
chr4	146894598	146894648	353	ENSMUST00000118377	processed_pseudogene	NA	NA	0	0	0.353	39	28	35	37	23	33
chr7	71218357	71218407	-80349	Trpm1	protein_coding	0.160702632394354	18.35	0	0	0.018	40	15	39	41	21	39
chr11	77580214	77580264	3436	Myo18a	protein_coding	0.0843850229105427	9.2	3	0	1	39	78	45	20	6	7
chr11	117457562	117457612	-14974	ENSMUST00000155384	processed_transcript	0.648843698809635	12.45	1	0	0.051	45	53	44	32	7	14
chr19	7131113	7131163	-162	Macrod1	protein_coding	0.529163343548705	17.42	1	0	0.999	47	59	46	16	7	20
chr4	11118363	11118413	-110	Ccne2	processed_transcript	0.501401592976332	14.46	1	0	1	66	58	19	20	7	24
chr7	71219090	71219140	-79616	Trpm1	protein_coding	0.160702632394354	18.35	0	0	0	37	24	47	34	9	43
chr17	3036002	3036052	8706	ENSMUST00000089221	retrotransposed	0.135196639277901	21.92	0	0	0	40	24	49	27	21	33
chr17	33918119	33918169	344	Angptl4	protein_coding	0.0129323602794654	8.64	1	0	1	56	63	32	20	6	17
chr4	139188226	139188276	9227	Aldh4a1	processed_transcript	0.201130792561301	3.66	0	0	0.158	51	48	39	22	3	30
chr8	122128990	122129040	107	Taf1c	protein_coding	0.110192221829740	17.81	0	1	0.145	42	70	43	19	3	16
chr1	182781121	182781171	-136	BC031781	protein_coding	0.589948761232083	22.9	1	0	0.999	32	77	46	16	1	20
chr1	186648475	186648525	-2133	ENSMUST00000157934	miRNA	NA	NA	2	0	0.026	42	58	46	19	4	23
chr3	25444973	25445023	56	ENSMUST00000157320	rRNA	NA	NA	0	0	0.05	36	22	38	34	18	44
chr17	27069901	27069951	-146	Phf1	protein_coding	0.960907957292704	1.74	0	0	0.998	41	66	45	20	6	14
chr9	107490124	107490174	100	Ifrd2	protein_coding	0.051292971773671	12.04	0	0	1	35	57	58	18	5	18
chr11	95685527	95685577	-261	Phospho1	protein_coding	0.496468762215394	22.96	0	1	0.045	56	57	39	11	1	27
chr2	152186362	152186412	6862	ENSMUST00000075093	pseudogene	0.685243451495967	20.83	1	0	0.924	35	71	52	14	7	11
chr7	52829528	52829578	663	ENSMUST00000133678	retained_intron	0.0102335198327656	10.05	1	0	0.253	51	70	37	12	1	19
chr11	70796447	70796497	56	C1qbp	protein_coding	0.38268547722047	12.52	2	0	0.999	59	54	28	22	8	19
chr11	117739320	117739370	-4550	Tha1	processed_transcript	0.702175034291913	12.84	0	2	0.013	20	83	50	14	7	16
chr17	47595486	47595536	-9536	AI661453	protein_coding	0.877631925466041	22.39	1	0	0.21	45	62	50	17	5	11
chr6	135118249	135118299	-41	Hebp1	protein_coding	0.194859969647909	5.53	1	0	0.14	66	41	47	17	1	17
chr7	129164451	129164501	205	Gga2	nonsense_mediated_decay	0.125286532479397	19.66	1	0	1	60	66	35	14	1	13
chr9	25268636	25268686	-20471	Eepd1	protein_coding	0.0661429533078632	4.7	0	1	0.97	43	63	40	28	4	11
chr17	46188477	46188527	-19184	Vegfa	protein_coding	0.339416660569689	12.15	1	0	1	27	56	56	27	5	18
chr16	3246568	3246618	-2991	ENSMUST00000116737	miRNA	NA	NA	0	0	0.749	23	38	24	36	21	46
chr17	27076381	27076431	7	Cuta	protein_coding	0.667815847059104	16.44	2	0	1	32	98	31	18	3	6
chr18	61517432	61517482	40097	ENSMUST00000083601	miRNA	NA	NA	0	1	0.019	33	47	49	31	13	15
chr1	85258548	85258598	2168		protein_coding	NA	NA	1	0	0.134	31	32	41	31	15	37
chr4	146893434	146893484	1517	ENSMUST00000118377	processed_pseudogene	NA	NA	0	0	0	38	30	28	40	12	39
chr9	48793111	48793161	-354	Usp28	protein_coding	0.24441710127832	3.6	1	0	0.767	64	63	32	17	2	9
chr10	77707563	77707613	-201	Trappc10	protein_coding	0.722233097617945	11.86	0	0	0.546	48	58	35	15	9	22
chr14	26313701	26313751	-33112	ENSMUST00000156682	processed_transcript	NA	NA	1	0	0.023	40	39	55	26	8	19
chr18	31864793	31864843	-54716	Ammecr1l	protein_coding	0.035556691660632	9.7	0	1	0	40	58	45	24	3	17
chr19	32830915	32830965	-1047	Pten	protein_coding	0.184157079597635	13.22	1	0	1	35	69	45	17	9	12
chr4	150059471	150059521	-6595	ENSMUST00000149065	processed_transcript	NA	NA	1	0	1	51	51	36	22	4	22
chr8	114250602	114250652	-3619	Bcar1	protein_coding	0.0810192891724406	7.34	0	0	1	46	58	33	16	8	25
chr9	107572780	107572830	-3075	Slc38a3	protein_coding	0.0664178050837555	9.3	0	1	1	25	68	49	20	7	17
chr17	3038561	3038611	6147	ENSMUST00000089221	retrotransposed	0.135196639277901	21.92	0	0	0	33	23	37	29	23	41
chr17	26852567	26852617	-3	A930001N09Rik	protein_coding	0.223619078492713	11.56	1	0	1	57	56	32	14	4	23
chr4	145743519	145743569	5465	1700029I01Rik	protein_coding	0.96525694818934	10.85	0	0	0	25	42	35	32	17	34
chr7	146101315	146101365	-138	Bnip3	processed_transcript	0.00595965705783453	12.74	0	0	0.999	33	78	37	16	7	14
chr13	48642138	48642188	-8522	ENSMUST00000083487	miRNA	NA	NA	1	0	0.058	42	62	43	18	4	16
chr15	68194868	68194918	-22042	ENSMUST00000083503	miRNA	NA	NA	1	0	1	52	53	39	13	9	19
chr17	29535234	29535284	21813	Fgd2	processed_transcript	0.193580781004999	3.64	2	0	0.917	32	74	39	18	7	15
chr4	140410382	140410432	-8714	Padi1	protein_coding	0.157910078765151	18.3	1	0	0.161	43	54	40	22	7	18
chr5	25005625	25005675	-1049	Mll3	protein_coding	0.0695635862209762	13.73	1	0	0.221	58	61	26	14	10	15
chr16	20674176	20674226	17	Eif4g1	protein_coding	0.0345973380214766	8.64	0	1	1	33	59	43	18	4	27
chr2	121274832	121274882	-74	Serf2	protein_coding	0.0530817550109812	19.95	1	0	1	41	82	40	11	1	8
chr8	87324465	87324515	-247	Nfix	protein_coding	0.048247799342415	9.28	1	0	0.873	57	46	42	16	3	19
chr11	20353937	20353987	7547	ENSMUST00000119032	processed_pseudogene	0.0175183687788703	3.48	0	0	0.991	50	62	36	13	3	19
chr11	53817858	53817908	3583	Slc22a4	processed_transcript	0.398456230608732	19.98	0	1	0.996	46	34	49	23	11	20
chr14	63783791	63783841	12871	Fdft1	protein_coding	0.0103078298313467	0.07	1	0	0.959	43	54	45	17	4	20
chr1	88421662	88421712	-1624	Gm12504	protein_coding	0.180650077125489	19.38	1	0	0.513	36	60	42	16	6	22
chr4	59451565	59451615	-85	Susd1	protein_coding	0.0343171371318024	8.68	0	1	0.078	32	68	37	18	11	16
chr11	98907135	98907185	1080	Igfbp4	processed_transcript	0.00699200771797586	16.43	0	0	0.988	48	47	36	20	8	23
chr11	114712775	114712825	313	Gprc5c	nonsense_mediated_decay	0.262786760372175	22.87	2	0	1	44	62	31	14	8	23
chr16	30067007	30067057	1598	Hes1	protein_coding	0.244193504400723	23.55	0	0	1	41	96	24	8	1	12
chr4	149166489	149166539	1014	ENSMUST00000119178	processed_pseudogene	NA	NA	1	0	0.623	35	28	55	26	13	24
chr7	148623234	148623284	271	Slc25a22	protein_coding	0.151228654129246	6.87	0	1	1	44	70	29	13	6	19
chr9	106270258	106270308	-680	Dusp7	protein_coding	0.74253340367633	20.59	1	0	1	34	86	35	14	0	12
chr11	109594584	109594634	-11016	Fam20a	nonsense_mediated_decay	0.0853277076301528	3.29	1	0	0.2	43	62	39	17	5	15
chr1	74443664	74443714	2805	ENSMUST00000083534	miRNA	NA	NA	1	0	0.953	39	65	29	20	9	18
chr7	35954524	35954574	-16855	Slc7a10	protein_coding	0.322234574465938	3.89	1	0	0.027	46	57	31	15	6	25
chr7	77504873	77504923	581	Nr2f2	protein_coding	0.0297935811275799	9.94	1	0	1	59	56	30	15	0	20
chr9	58429865	58429915	-307	Nptn	protein_coding	0.506063032358930	11.77	1	0	0.997	27	79	37	19	8	10
chr10	77927858	77927908	-163	Pdxk	protein_coding	0.00768814949125	13.96	1	0	0.102	46	57	36	24	3	14
chr2	119302778	119302828	546	Ino80	protein_coding	0.0669852286993805	7.81	2	0	1	38	57	37	26	1	20
chr4	57307957	57308007	-4986	ENSMUST00000129102	processed_transcript	NA	NA	0	0	0.032	39	36	56	21	4	23
chr15	77066519	77066569	6437	ENSMUST00000158617	snRNA	NA	NA	2	0	0.137	60	57	21	16	7	18
chr15	85601806	85601856	-813	Ppara	processed_transcript	0.054866411202044	9.94	2	0	0.027	47	41	30	27	6	28
chr1	74061137	74061187	-16120	Tns1	protein_coding	NA	NA	0	0	0.091	38	47	43	19	5	26
chr6	31166318	31166368	2090	AB041803	protein_coding	0.0359894366809084	5.19	1	1	1	43	67	34	12	9	13
chr7	133319147	133319197	24750	Xpo6	protein_coding	0.0139212200967043	5.59	0	1	0.047	41	48	38	11	13	27
chr1	74116279	74116329	-55811	Rufy4	protein_coding	NA	NA	0	0	0.862	50	41	38	25	3	20
chr3	25431731	25431781	-13186	ENSMUST00000157320	rRNA	NA	NA	0	0	0.155	24	40	37	30	22	24
chr6	42320153	42320203	3089	Epha1	protein_coding	0.00214574560673735	8.62	2	0	0.54	49	49	38	17	6	18
chr8	118507525	118507575	-275856	Maf	protein_coding	0.221943787156832	11.02	1	0	1	39	64	31	21	3	19
chr10	61912932	61912982	-516	Supv3l1	protein_coding	0.381538378393977	10.83	2	0	0.281	48	49	36	15	7	22
chr10	79786211	79786261	-364	Pcsk4	retained_intron	0.00635251736555203	11.81	2	0	0.709	23	72	37	19	8	18
chr10	95086002	95086052	19601	ENSMUST00000158993	misc_RNA	NA	NA	1	0	0.288	46	54	35	22	6	14
chr11	101240492	101240542	11642	G6pc	protein_coding	0.859260779441618	6.2	1	0	0.907	42	37	42	21	6	29
chr11	102269884	102269934	-649	Slc25a39	protein_coding	0.487014761710011	7.47	1	0	0.997	40	63	34	14	6	20
chr14	57726088	57726138	-2574	Gjb2	protein_coding	0.54504962529968	6.41	0	1	0.015	28	50	48	26	7	18
chr17	46141266	46141316	658	ENSMUST00000117042	miRNA	NA	NA	2	0	1	49	57	38	12	2	19
chr8	86238921	86238971	-130	Ddx39	protein_coding	0.454276164933578	1.71	0	0	0.646	50	45	39	16	5	21
chr11	60624655	60624705	-17	Shmt1	protein_coding	1.25075430425277e-05	20.69	1	0	0.076	37	73	35	13	2	16
chr3	28624182	28624232	20026	Slc2a2	protein_coding	0.00307421799245464	11	0	0	0.314	56	56	23	15	4	21
chr12	25917690	25917740	-136760	Id2	protein_coding	0.371636076234605	1.6	2	0	0.015	51	34	34	19	7	30
chr3	89092525	89092575	-7486	Efna1	protein_coding	0.0359232540729025	0.74	1	0	0.487	46	51	42	16	5	14
chr8	122570376	122570426	15709	Crispld2	retained_intron	0.599303243810644	4.22	1	0	0.195	36	49	46	26	5	12
chr11	69495540	69495590	21	Senp3	protein_coding	0.048341898054171	9.68	0	1	1	45	37	54	16	2	20
chr15	99670614	99670664	-20136	Lima1	protein_coding	0.0174508771542028	8.28	0	1	1	28	58	47	19	1	21
chr17	56255812	56255862	884	Plin5	protein_coding	0.128768551306098	15.61	1	0	1	47	44	42	17	4	20
chr2	38853449	38853499	304	ENSMUST00000141133	processed_transcript	NA	NA	2	0	0.159	67	43	17	18	5	23
chr2	152224672	152224722	-915	Sox12	protein_coding	0.198034891906173	23.55	0	1	1	32	65	37	21	4	14
chr4	146797892	146797942	-19663	ENSMUST00000120609	processed_pseudogene	NA	NA	0	0	0.157	32	33	30	30	18	30
chr19	3985302	3985352	-1246	Acy3	protein_coding	0.0567120204605189	7.54	0	1	0.043	39	41	43	20	5	25
chr1	123224602	123224652	-264	Insig2	protein_coding	0.00262305164436474	22.73	0	0	0.996	57	22	50	22	5	16
chr2	4917514	4917564	-599	Mcm10	retained_intron	6.7979751523312e-06	10.77	1	1	0	47	41	34	20	4	26
chr2	122507652	122507702	-20106	ENSMUST00000142323	processed_transcript	0.367906348741971	16.1	0	0	0.973	38	21	34	37	14	28
chr2	154906939	154906989	-6731	Ahcy	protein_coding	0.000751360451054587	17.92	0	1	0.556	38	41	57	12	6	18
chr3	25430835	25430885	-14082	ENSMUST00000157320	rRNA	NA	NA	0	0	0.809	34	30	35	27	10	36
chr3	25445443	25445493	526	ENSMUST00000157320	rRNA	NA	NA	2	0	0.03	37	28	24	29	13	41
chr15	58831406	58831456	66066	Ndufb9	protein_coding	0.138715989842778	3.22	0	0	0.35	28	68	35	15	2	24
chrX	137054897	137054947	22285	Tsc22d3	processed_transcript	0.0169221028775023	16.84	1	0	1	41	41	40	27	1	22
chr2	126701995	126702045	-54	Trpm7	protein_coding	0.068358669289389	7.92	2	0	1	44	75	22	16	1	13
chr8	63379166	63379216	9905	2700029M09Rik	retained_intron	0.277131921297025	5.38	0	0	0.011	21	67	46	21	3	13
chr9	107577046	107577096	4875	Gnat1	protein_coding	0.0923620651968695	8.87	2	0	1	40	47	32	23	4	25
chr10	81106520	81106570	-3	Ankrd24	protein_coding	0.117295803621893	23.56	1	0	0.86	40	59	27	17	7	21
chr11	40508425	40508475	39	Mat2b	processed_transcript	0.222607118223789	8.12	2	0	1	49	52	26	14	3	27
chr12	25336007	25336057	-204	Klf11	protein_coding	0.533916042250481	5.67	2	0	1	39	58	35	18	5	16
chr12	71334889	71334939	6086	ENSMUST00000145871	lincRNA	NA	NA	1	0	0.054	42	67	27	16	7	12
chr12	73861772	73861822	-505	Ppm1a	protein_coding	0.00612699293869513	9.04	0	0	0.901	47	54	41	11	6	12
chr1	193269901	193269951	-49006	Ppp2r5a	protein_coding	0.432153774860358	7.19	2	0	0.354	39	66	31	18	2	14
chr2	163366499	163366549	904	ENSMUST00000125811	processed_transcript	0.945100298322114	21.54	2	0	1	49	51	33	15	7	15
chr4	146893190	146893240	1761	ENSMUST00000118377	processed_pseudogene	NA	NA	0	0	0	32	23	31	34	21	29
chr19	4510093	4510143	-404	Pcx	protein_coding	0.264822766825718	18.31	1	0	1	48	55	43	13	3	8
chr4	115511710	115511760	-68	Mknk1	protein_coding	0.020183753787942	13.44	1	0	0.995	46	44	37	19	6	17
chr8	129114231	129114281	3080	Irf2bp2	protein_coding	0.0259458039671114	21.77	1	0	1	35	70	33	12	7	12
chr11	94006734	94006784	9785	ENSMUST00000125406	processed_transcript	NA	NA	0	1	0.211	35	50	37	21	6	20
chr12	113334527	113334577	-10342	Aspg	protein_coding	0.102647029499469	5.88	1	0	0.073	41	56	33	25	6	8
chr19	26840216	26840266	17348	Smarca2	protein_coding	0.040125387533561	12.56	1	0	0.049	40	65	30	15	6	13
chr7	20427147	20427197	-10180	ENSMUST00000143167	lincRNA	0.330610510278535	0.81	1	0	0.26	44	49	42	17	3	13
chr12	29383328	29383378	20683	Adi1	processed_transcript	0.558927825431982	18.55	0	0	0.013	35	40	56	16	4	17
chr15	83197899	83197949	-217	1700001L05Rik	protein_coding	0.131162888157031	23.89	1	0	0.072	45	73	23	18	1	8
chr16	4896825	4896875	10533	Mgrn1	protein_coding	0.000221788918752092	9.44	0	0	0.696	35	54	40	19	7	13
chr16	23294425	23294475	3907	St6gal1	protein_coding	3.25103490674872e-05	6.31	0	1	0.109	43	40	44	10	3	28
chr19	3389283	3389333	-71	Mtl5	protein_coding	0.106406089316599	6.77	1	0	0.988	29	57	48	15	3	16
chr19	44846117	44846167	14258	Pax2	protein_coding	NA	NA	0	0	0.029	27	58	40	24	5	14
chr1	26743025	26743075	1255	4931408C20Rik	protein_coding	NA	NA	0	0	0.406	25	29	37	21	24	31
chr1	85258822	85258872	2442		protein_coding	NA	NA	0	0	0.498	28	32	31	30	8	38
chr2	6039583	6039633	11577	5430407P10Rik	protein_coding	0.64491817968013	21.09	1	0	0.023	49	28	46	17	4	23
chr3	25444708	25444758	-209	ENSMUST00000157320	rRNA	NA	NA	1	0	0.182	25	25	25	33	22	37
chr3	65467253	65467303	-2872	Lekr1	protein_coding	0.333918793009275	20.86	0	0	0.978	53	43	35	10	4	22
chr6	49992201	49992251	1403	Gm10464	protein_coding	NA	NA	2	0	0.895	31	60	29	17	9	21
chr7	3656184	3656234	243	Rps9	nonsense_mediated_decay	0.21379393342694	10.85	2	0	1	41	51	28	10	6	31
chr7	71056470	71056520	-5248	ENSMUST00000126152	lincRNA	NA	NA	1	0	0.032	28	39	46	21	14	19
chr8	11008941	11008991	-536	Irs2	protein_coding	0.195788938783652	0.18	1	0	1	51	49	38	11	3	15
chr8	37612411	37612461	27887	Dlc1	retained_intron	0.0148606047752350	4.55	1	1	0.015	24	73	33	18	4	15
chr14	31832180	31832230	-5	Gnl3	protein_coding	0.0269041022545321	10.86	1	0	0.979	41	63	22	21	2	17
chr15	79158719	79158769	-161	Pla2g6	protein_coding	0.162842275874091	12.37	1	0	0.982	30	63	34	20	3	16
chr16	87610539	87610589	10801	ENSMUST00000082736	snRNA	NA	NA	0	1	0.237	36	45	42	21	5	17
chr19	37152707	37152757	70920	ENSMUST00000116894	misc_RNA	NA	NA	2	0	0.961	26	43	64	21	5	7
chr1	74443463	74443513	2604	ENSMUST00000083534	miRNA	NA	NA	0	0	1	34	46	28	25	15	17
chr14	70027122	70027172	12936	ENSMUST00000137838	lincRNA	NA	NA	2	0	0.326	54	44	21	19	6	21
chr5	46248756	46248806	-41	Lcorl	protein_coding	0.105147728906948	11.85	0	1	1	39	46	45	17	5	12
chr6	86422187	86422237	8178	C87436	processed_transcript	0.193647787118945	14.16	0	1	0.052	43	47	38	18	4	14
chr7	145729808	145729858	-140420	Tcerg1l	protein_coding	0.810660686024257	11.01	2	0	0.085	47	48	24	16	10	19
chr8	72963653	72963703	-200	Crtc1	protein_coding	0.816197142626118	20.97	1	0	0.996	27	57	39	15	5	21
chr11	115991895	115991945	518	Trim65	protein_coding	0.250010185023410	12.81	0	0	0.999	40	43	39	22	3	17
chr19	23215365	23215415	-326	Klf9	protein_coding	0.0184881064175068	8.48	1	0	0.12	30	64	39	11	6	14
chr19	42119863	42119913	-453	Dhdpsl	protein_coding	0.0280629710072563	10.3	1	0	0.388	36	50	30	20	5	23
chr7	107731267	107731317	297	Mrpl48	protein_coding	0.120091243805932	6.15	1	1	0.893	34	48	43	14	10	14
chr19	3833231	3833281	-18517	Chka	nonsense_mediated_decay	0.000112670033263394	22.25	1	0	0.997	27	51	52	17	7	9
chr19	44060627	44060677	394	Cpn1	protein_coding	0.202380596983710	20.39	1	0	1	43	42	44	12	3	19
chr3	108204848	108204898	634	Celsr2	protein_coding	0.428169614127072	1.54	2	1	1	32	41	48	16	3	22
chr4	150418747	150418797	2	Per3	protein_coding	0.0319430223617618	9.92	0	1	0.954	38	47	35	23	5	14
chr17	87176039	87176089	-18951	Epas1	protein_coding	0.207307922985932	14.07	2	0	1	27	46	37	22	13	17
chr6	72181021	72181071	4525	Atoh8	protein_coding	0.55773468215857	7.36	1	0	1	39	53	38	14	7	10
chr11	120122960	120123010	24972	Bahcc1	protein_coding	0.325165380776291	6.32	3	0	1	33	42	50	15	7	14
chr4	146798171	146798221	-19384	ENSMUST00000120609	processed_pseudogene	NA	NA	0	0	0.158	25	35	31	31	13	25
chr7	16683692	16683742	-90	Napa	protein_coding	0.638547663782387	13.01	1	0	0.971	32	65	32	16	1	14
chr1	122017765	122017815	13	3110009E18Rik	protein_coding	0.0395610631078558	20.86	0	0	1	40	50	31	16	7	15
chr1	133724584	133724634	55	Slc41a1	protein_coding	0.109700424965499	6.7	1	0	1	37	45	43	16	4	14
chr3	67386637	67386687	-7	Mfsd1	protein_coding	0.76336793687952	9.9	3	0	0.977	55	39	27	12	9	17
chr4	141511183	141511233	-1099	Fhad1	processed_transcript	0.427369840422395	16.32	1	0	0.994	35	52	32	19	7	14
chr8	129469920	129469970	-217	Tomm20	protein_coding	0.00793411479373475	12.29	1	0	0.005	47	55	23	10	2	22
chr12	70755158	70755208	27405	Sos2	protein_coding	0.156666786843777	6.69	0	0	0.006	29	21	35	28	10	36
chr15	25622048	25622098	17808	Myo10	processed_transcript	0.0845962743836751	22.67	1	0	0.079	40	38	44	21	3	13
chr3	138117921	138117971	11818	Adh5	protein_coding	0.561818476294694	11.81	0	0	0.512	42	39	30	21	6	20
chr8	87514839	87514889	348	Hook2	protein_coding	6.34570273687827e-05	9.05	3	0	1	34	58	30	17	3	16
chr1	26743821	26743871	459	4931408C20Rik	protein_coding	NA	NA	0	0	0.189	27	26	27	34	18	25
chr1	135272597	135272647	8758	Etnk2	processed_transcript	0.395407031825076	12.2	1	0	0.716	37	52	33	15	2	18
chr5	139856583	139856633	73	Gpr146	protein_coding	0.000984275200353261	8.41	1	0	1	22	65	29	20	7	14
chr12	75008694	75008744	-172	Hif1a	protein_coding	0.0686717848964176	8.89	0	0	1	38	49	50	14	2	4
chr14	58416909	58416959	-83	Sap18	protein_coding	0.00818965720819545	11.18	1	0	0.99	38	36	42	15	6	20
chr16	3247528	3247578	-2031	ENSMUST00000116737	miRNA	NA	NA	0	0	0.052	35	27	25	30	13	27
chr16	30988521	30988571	-14942	ENSMUST00000123905	processed_transcript	NA	NA	1	0	0.424	40	49	29	17	5	17
chr3	87981640	87981690	42	ENSMUST00000125478	lincRNA	NA	NA	2	0	1	44	53	23	22	6	8
chr6	117857735	117857785	18	4933440N22Rik	protein_coding	0.201231558834947	8.84	1	0	0.836	39	66	23	15	1	12
chr7	142245159	142245209	-40590	ENSMUST00000052520	pseudogene	0.265597386112268	14.58	3	0	0.012	11	74	38	17	0	16
chr9	107577445	107577495	4476	Gnat1	protein_coding	0.0923620651968695	8.87	1	0	0.999	46	31	29	14	1	35
chr10	121063566	121063616	-219	Xpot	protein_coding	0.0134329819405976	10.07	1	0	1	35	52	34	15	7	13
chr11	77992428	77992478	-85	Tlcd1	protein_coding	0.124128730542669	8.31	1	1	1	32	53	40	11	6	14
chr15	77787202	77787252	-75	Foxred2	protein_coding	0.697357729146996	2.27	1	0	1	32	60	31	16	4	13
chr15	81633019	81633069	193	Tef	protein_coding	0.000118217645722963	11.4	0	1	1	20	50	54	22	3	7
chr17	26708474	26708524	10028	Ergic1	protein_coding	0.64339108013582	15.42	1	0	0.074	50	44	25	12	7	18
chr3	37319188	37319238	-7	Spata5	protein_coding	0.0888423722401129	21.01	0	1	0.994	43	37	31	24	4	16
chr4	106136085	106136135	824	Pcsk9	protein_coding	0.535648283223066	8.86	1	0	0.037	49	45	25	9	12	15
chr5	140865174	140865224	17	Snx8	protein_coding	0.858931919868392	11.78	1	1	1	40	45	40	13	2	15
chr7	52379875	52379925	-140	Rps11	protein_coding	0.331264154579344	4.02	1	0	0.993	42	34	35	19	4	21
chr8	124854500	124854550	30121	Trhr2	protein_coding	0.579254293359351	19.34	1	0	0.114	42	34	32	25	8	14
chr8	128096371	128096421	-2793		protein_coding	NA	NA	1	0	0.052	15	44	54	27	4	11
chr9	107457020	107457070	58	Rassf1	protein_coding	0.388269817850374	18.99	0	0	0.615	32	53	38	17	4	11
chr10	17442862	17442912	-145	Cited2	protein_coding	0.4921575047407	2.82	1	0	1	43	42	31	22	4	13
chr10	79727491	79727541	-213	Dazap1	protein_coding	0.0147698114856608	9.06	2	0	0.147	34	48	43	13	7	10
chr12	3860120	3860170	2099	ENSMUST00000101635	protein_coding	NA	NA	1	0	0.65	31	51	38	16	4	15
chr17	31649192	31649242	-15	Wdr4	protein_coding	0.422895595790294	8.17	1	0	0.875	32	61	33	15	7	7
chr2	103601325	103601375	4	Nat10	retained_intron	0.125183730300496	23.8	2	0	0.569	46	49	22	15	4	18
chr3	25427602	25427652	-17315	ENSMUST00000157320	rRNA	NA	NA	0	0	0.018	24	33	27	28	12	30
chr6	120615570	120615620	-792	Cecr2	retained_intron	0.424764013929538	3.02	1	0	1	22	75	25	14	4	14
chr7	108160477	108160527	3	P2ry2	protein_coding	0.579595854975484	9.57	1	0	0.795	24	69	27	12	8	14
chr7	142246519	142246569	-39230	ENSMUST00000052520	pseudogene	0.265597386112268	14.58	0	1	1	28	46	45	19	1	15
chr8	73655829	73655879	-4374		protein_coding	NA	NA	0	0	0	31	23	33	26	16	25
chr13	68721031	68721081	-58	Mtrr	protein_coding	0.169513906334019	9.08	0	0	0.158	27	64	24	22	6	11
chr16	35770348	35770398	-99	Hspbap1	protein_coding	0.713271000603203	21.86	0	0	0.973	40	52	30	19	5	8
chr17	13406717	13406767	-7312	Smok2a	protein_coding	NA	NA	0	0	0.215	29	27	37	31	10	20
chr17	73185618	73185668	-399	Ypel5	protein_coding	0.00065897269804258	10.6	1	0	1	39	29	57	17	2	10
chr19	10178968	10179018	-2983	Fads2	protein_coding	0.0793500665669322	10.52	1	0	0.557	42	35	31	20	10	16
chr19	26840002	26840052	17134	Smarca2	protein_coding	0.040125387533561	12.56	0	1	0.197	38	66	26	9	3	12
chr3	3000334	3000384	-507671	Hnf4g	protein_coding	0.212121479425123	5.57	0	0	0	30	25	24	27	19	28
chr3	25417007	25417057	-27910	ENSMUST00000157320	rRNA	NA	NA	0	0	0.045	22	21	29	28	18	35
chr5	116895883	116895933	945	Srrm4	retained_intron	0.0648489256864973	5.21	1	0	0.048	40	35	35	21	3	19
chr6	71186638	71186688	25561	Smyd1	processed_transcript	0.00144779576889649	8.62	1	1	0.087	40	59	25	13	4	12
chr10	92664956	92665006	39451	ENSMUST00000158589	miRNA	0.583252991198612	2.77	1	0	0.076	44	42	28	12	3	24
chr15	81666994	81667044	21737	Tob2	protein_coding	0.0705288360745018	11.1	0	0	0.173	20	26	62	26	7	12
chr17	36106474	36106524	196	Abcf1	protein_coding	0.0924800366945344	12.6	2	0	0.04	44	41	29	21	4	14
chr17	56345956	56346006	12278	Dpp9	protein_coding	0.117051971893277	0.76	1	0	0.782	31	24	37	26	8	27
chr19	4756471	4756521	-29	Rbm4b	protein_coding	0.108526506819971	17.26	0	0	1	34	47	32	26	3	11
chr19	42734278	42734328	40089	ENSMUST00000104580	snoRNA	NA	NA	1	0	0.893	39	48	35	15	5	11
chr1	155179438	155179488	453	Lamc1	protein_coding	0.219359408856348	9.14	1	0	1	33	51	32	12	8	16
chr2	122507439	122507489	-20319	ENSMUST00000142323	processed_transcript	0.367906348741971	16.1	0	0	0.77	36	25	28	23	15	25
chr2	129024388	129024438	-87	Slc20a1	protein_coding	0.00778455294449942	12.11	0	0	0.725	40	35	43	20	3	11
chr3	3003873	3003923	-504132	Hnf4g	protein_coding	0.212121479425123	5.57	0	0	0	23	22	34	23	18	32
chr3	25430096	25430146	-14821	ENSMUST00000157320	rRNA	NA	NA	0	0	0.998	33	25	26	25	19	24
chr4	139519224	139519274	4119	Klhdc7a	pseudogene	0.586049656826228	9.09	0	0	0.011	55	42	29	12	5	9
chr4	146893727	146893777	1224	ENSMUST00000118377	processed_pseudogene	NA	NA	0	0	0	33	27	20	33	7	32
chr4	150059172	150059222	-6296	ENSMUST00000149065	processed_transcript	NA	NA	0	0	0.408	27	51	35	19	4	16
chr7	52722206	52722256	-46	Bax	protein_coding	0.288501260673301	6.34	3	0	1	35	43	42	19	5	8
chr8	10185444	10185494	31546	Myo16	protein_coding	NA	NA	0	0	0	24	13	36	26	10	43
chr15	101021050	101021100	16540	Acvr1b	protein_coding	0.569873128888416	6.84	1	0	0.997	33	54	34	13	0	18
chr15	101814868	101814918	19849	Krt8	protein_coding	0.0793527563074882	4.87	1	0	1	33	34	37	26	5	17
chr3	25443720	25443770	-1197	ENSMUST00000157320	rRNA	NA	NA	1	0	0.151	26	31	26	22	20	26
chr3	121559351	121559401	-41262	Abcd3	protein_coding	0.146669103309415	8.93	0	0	0.096	37	43	32	19	2	18
chr5	145009223	145009273	-1873	ENSMUST00000124015	processed_transcript	NA	NA	1	1	0.948	30	54	39	14	2	12
chr8	129138129	129138179	-20818	Irf2bp2	protein_coding	0.0259458039671114	21.77	1	0	0.141	44	41	25	21	4	16
chr11	120094156	120094206	-80	Bahcc1	protein_coding	0.325165380776291	6.32	0	0	1	24	72	31	15	1	8
chr11	120201394	120201444	7986	Actg1	protein_coding	0.115837091454913	22.12	0	0	0.207	31	43	38	14	3	22
chr15	102456009	102456059	-182	Atf7	protein_coding	0.678567486692208	14.3	1	0	0.979	37	52	35	17	0	10
chr18	5819050	5819100	204604	ENSMUST00000116893	miRNA	NA	NA	1	0	0.993	36	40	39	13	4	19
chr19	5912858	5912908	-12	Dpf2	protein_coding	0.444893777602831	16.13	0	0	1	32	33	35	19	7	25
chr1	157887957	157888007	-38	Tor1aip2	protein_coding	0.0137718175315139	7.03	0	1	0.375	29	48	39	21	4	9
chr1	172386530	172386580	100686	Nos1ap	protein_coding	0.718231285939189	1.72	2	0	0.102	37	33	37	18	1	24
chr3	96361789	96361839	-66	Txnip	protein_coding	0.224912165853082	5.09	0	0	1	36	73	16	9	3	13
chr3	122016067	122016117	-19471	ENSMUST00000103257	miRNA	NA	NA	1	0	0.057	41	34	29	16	4	26
chr5	111935495	111935545	-75061	C130026L21Rik	protein_coding	NA	NA	0	0	1	40	49	30	16	8	7
chr5	136164517	136164567	-364	Por	protein_coding	0.00539808694215799	13.63	0	0	0.068	37	45	34	17	2	15
chr6	81989332	81989382	-1680	Fam176a	protein_coding	0.38191885019809	7.23	0	0	0.651	30	50	43	14	5	8
chr6	108610363	108610413	-235	Bhlhe40	protein_coding	0.00980338467028005	12.81	0	0	1	44	60	24	13	3	6
chr6	121072853	121072903	-41251		protein_coding	NA	NA	2	0	0.091	42	24	47	13	6	18
chr8	127175704	127175754	11540	2310022B05Rik	protein_coding	0.00887422336257628	2.69	1	0	0.106	16	71	28	18	5	12
chr11	84693686	84693736	-11	Myo19	processed_transcript	0.0372939302859300	14.27	0	0	0.016	40	43	35	20	2	10
chr12	45311169	45311219	-139	Dnajb9	protein_coding	0.00778331599822057	14.23	1	0	1	34	64	23	15	2	12
chr13	54526810	54526860	4226	ENSMUST00000158716	misc_RNA	NA	NA	0	0	1	35	37	35	14	10	19
chr14	59819812	59819862	-228	Rcbtb1	protein_coding	0.206653502294503	17.52	0	0	0.226	31	53	32	13	7	14
chr2	180460008	180460058	-11	Slc17a9	protein_coding	0.0617173936106499	17.39	1	0	1	33	50	28	12	8	18
chr3	28679978	28680028	-230	Eif5a2	protein_coding	0.168252586299891	9.73	0	0	1	37	57	29	12	3	11
chr3	98945333	98945383	270	Wars2	processed_transcript	0.685939845378674	8.96	0	0	0.991	43	29	35	24	7	11
chr4	147829903	147829953	7194	Mtor	protein_coding	0.0295652402536746	8.13	1	0	0.004	44	18	42	22	6	17
chr6	54152834	54152884	-25182	ENSMUST00000112504	processed_pseudogene	0.0199763662010391	6.52	1	0	0.013	20	29	57	18	8	17
chr7	146099709	146099759	1428	Bnip3	processed_transcript	0.00595965705783453	12.74	1	0	0.987	43	44	24	12	8	18
chr10	126500348	126500398	-217	Cdk4	protein_coding	0.107358141677709	3.02	0	0	1	31	57	31	17	7	6
chr12	106097518	106097568	5743	Clmn	protein_coding	0.000970385814776883	9.44	2	0	0.018	32	55	24	17	11	10
chr15	85605777	85605827	3158	Ppara	processed_transcript	0.054866411202044	9.94	1	1	0.257	28	38	35	22	5	21
chr17	56920173	56920223	15997	Dus3l	protein_coding	0.290215308207747	23.77	1	0	1	41	36	31	14	5	22
chr19	10680054	10680104	21	Ddb1	protein_coding	0.0515901791012467	10.21	1	0	1	26	42	33	19	7	22
chr19	55267264	55267314	766	Tectb	processed_transcript	0.774318709179539	1.71	1	0	0.349	33	51	31	15	4	15
chr1	155526499	155526549	11905	Rgs8	processed_transcript	0.459890940923889	10.72	0	0	1	25	44	49	17	6	7
chr4	147966112	147966162	110	Srm	retained_intron	0.00158232469589402	14.22	1	0	1	39	53	21	10	4	21
chr6	128387933	128387983	200	Fkbp4	protein_coding	0.000760720954916111	19.27	0	0	0.198	34	31	46	15	9	13
chr7	29168264	29168314	-4015	Zfp36	protein_coding	0.374784023231503	9.08	2	0	1	34	55	25	14	5	15
chr7	90786452	90786502	5414	Stard5	processed_transcript	0.000715796786579195	12.77	0	1	0.166	26	38	42	20	7	15
chr10	24668384	24668434	-21163	Arg1	protein_coding	0.0845142076756829	19.52	1	0	0.018	39	46	33	12	6	12
chr10	74594585	74594635	70969	Bcr	protein_coding	0.00953414028791316	4.44	0	1	0.194	36	42	32	16	7	15
chr11	87515873	87515923	273	ENSMUST00000142895	processed_transcript	NA	NA	1	0	0.322	19	46	44	22	4	13
chr13	55291779	55291829	-19339	Nsd1	protein_coding	0.569706465125462	21.05	1	0	0.112	32	39	34	30	5	8
chr16	87710371	87710421	11147	Bach1	retained_intron	0.2341898252113	9.97	1	0	0.311	24	46	42	13	9	14
chr17	3037503	3037553	7205	ENSMUST00000089221	retrotransposed	0.135196639277901	21.92	0	0	0	27	19	31	22	17	32
chr18	12017060	12017110	-18138	ENSMUST00000122616	miRNA	NA	NA	0	1	0.06	51	43	23	17	6	8
chr1	167933475	167933525	-735	Pou2f1	protein_coding	0.0512959425305902	4.48	0	1	1	34	62	27	7	3	14
chr2	152632006	152632056	24015	Bcl2l1	processed_transcript	0.64587329359201	21.25	1	0	0.99	19	45	41	17	7	18
chr4	126754577	126754627	-25	Zmym6	protein_coding	0.0168970228076609	19.17	1	0	0.804	33	55	28	10	4	17
chr4	141346684	141346734	97	Dnajc16	protein_coding	0.173248844552324	6.36	1	0	1	26	43	30	23	4	21
chr4	146797453	146797503	-20102	ENSMUST00000120609	processed_pseudogene	NA	NA	0	0	0.237	27	25	31	26	19	19
chr11	90252250	90252300	-44	Hlf	protein_coding	0.00347982362518568	12.57	0	0	1	25	55	13	21	9	24
chr11	101845611	101845661	456	Dusp3	processed_transcript	0.0728915669082404	9.93	1	1	1	21	46	39	14	4	23
chr18	15121031	15121081	45625	Kctd1	protein_coding	0.0957636520054865	18.8	0	0	0.646	29	46	43	9	4	16
chr1	135134354	135134404	-8304	Plekha6	protein_coding	0.80602603597601	8.94	2	0	0.023	28	55	28	20	3	12
chr3	69526390	69526440	238	Nmd3	protein_coding	0.131468792495837	12.44	1	0	1	33	54	27	11	3	18
chr6	59364979	59365029	11284	Gprin3	protein_coding	0.390865367776004	10.4	0	0	1	29	66	25	9	2	15
chr7	16683897	16683947	-35	Napa	processed_transcript	0.638547663782387	13.01	1	0	1	24	60	30	15	3	14
chr7	134505104	134505154	-1813	ENSMUST00000098027	pseudogene	NA	NA	0	0	0	43	46	22	13	10	12
chr11	74463398	74463448	91	1300001I01Rik	processed_transcript	0.00132738262094582	2.68	0	0	1	35	57	31	11	1	11
chr12	53547768	53547818	-57166	Arhgap5	protein_coding	0.835911674811072	11.96	2	0	1	40	38	30	19	3	16
chr18	39523658	39523708	1444	Arhgap26	protein_coding	0.266673349594737	23.12	1	0	0.024	36	28	42	15	6	19
chr2	27454763	27454813	58839	ENSMUST00000132898	processed_transcript	NA	NA	0	1	0.652	38	34	29	17	6	21
chr5	147760272	147760322	16	Gtf3a	protein_coding	0.0966746649117546	12.75	1	0	0.987	22	60	30	13	10	10
chr7	28146590	28146640	-1718	ENSMUST00000116912	miRNA	NA	NA	0	0	1	26	62	31	16	3	7
chr7	71219990	71220040	-78716	Trpm1	protein_coding	0.160702632394354	18.35	0	0	0	24	19	36	17	15	34
chr7	117265140	117265190	-405	Wee1	protein_coding	0.00320795798089123	11.47	1	0	0.983	29	60	23	15	3	15
chr10	75298282	75298332	-1152	Gstt2	protein_coding	0.00731340625920443	9.35	1	1	0.413	22	59	30	17	5	12
chr11	72422026	72422076	1230	Ube2g1	retained_intron	0.0670815921385812	10.72	0	1	1	27	39	44	15	3	17
chr11	98967537	98967587	-16942	Tns4	protein_coding	0.33400416696072	21.09	0	1	0.039	35	53	28	15	4	10
chr12	53497560	53497610	-107374	Arhgap5	protein_coding	0.835911674811072	11.96	0	0	0.699	24	40	33	21	11	16
chr13	102523797	102523847	14350	Pik3r1	protein_coding	0.0148001546822855	15.05	1	1	0.039	38	44	29	13	6	15
chr14	26286041	26286091	-5452	ENSMUST00000156682	processed_transcript	NA	NA	1	0	0.984	25	58	31	11	7	13
chr16	20716453	20716503	-241	Clcn2	retained_intron	0.925410411499217	16	1	0	0.446	29	55	35	18	2	6
chr17	64993062	64993112	42098	Man2a1	protein_coding	0.134107760488904	15.58	0	0	0.996	27	65	27	10	5	11
chr3	129590960	129591010	6870	Pla2g12a	protein_coding	0.0934992174809134	11.4	0	1	0.092	45	17	42	15	9	16
chr4	3866006	3866056	-4	Chchd7	protein_coding	0.274029038965903	10.87	0	0	1	18	62	37	12	3	12
chr4	151586286	151586336	8276	ENSMUST00000127752	processed_transcript	NA	NA	0	0	0.112	22	55	32	17	4	14
chr8	10892111	10892161	36321	3930402G23Rik	protein_coding	0.397665537485372	2.33	2	0	0.027	33	37	34	13	6	21
chr9	42272469	42272519	-2950	Tbcel	protein_coding	0.0146484092272636	4.46	3	0	0.034	18	68	30	13	2	13
chr9	66683142	66683192	-689	Aph1c	protein_coding	0.263871915812964	18.3	0	0	0.133	35	49	25	12	8	15
chr10	19886749	19886799	17955	Mtap7	protein_coding	0.120338044425979	14.69	2	0	0.411	32	49	37	11	4	11
chr12	72531025	72531075	-108403	ENSMUST00000132822	processed_transcript	0.887374803643236	7.65	1	1	0.664	61	50	10	10	0	13
chr14	48153371	48153421	34693	D14Ertd436e	protein_coding	0.0246744930881982	8.8	0	0	0.325	30	32	35	15	15	17
chr15	25571299	25571349	19020	Myo10	retained_intron	0.0845962743836751	22.67	3	0	0.028	42	33	32	11	6	20
chr16	20717842	20717892	-8	Polr2h	protein_coding	0.0430117269435257	13.42	1	0	0.999	44	31	38	18	6	7
chr17	74605965	74606015	88166	Memo1	protein_coding	0.54655519381233	19.73	2	0	0.112	36	48	25	16	2	17
chr1	26743308	26743358	972	4931408C20Rik	protein_coding	NA	NA	1	0	0.055	22	27	27	27	14	26
chr2	179853893	179853943	-93	Osbpl2	protein_coding	0.0368737698213803	10.62	0	1	0.697	31	57	35	8	4	8
chr3	25416790	25416840	-28127	ENSMUST00000157320	rRNA	NA	NA	1	0	0.106	27	21	26	31	12	26
chr5	118436533	118436583	9757	Fbxo21	protein_coding	0.000695207032239888	6.78	1	0	0.14	33	33	34	16	5	22
chr5	149790170	149790220	2474	Katnal1	processed_transcript	0.0261411873465676	6.82	0	0	0.177	47	43	26	10	3	14
chr6	32345463	32345513	-55682	ENSMUST00000152538	ambiguous_orf	NA	NA	1	0	0.012	28	39	31	19	9	17
chr8	41977542	41977592	-6225	Slc7a2	protein_coding	0.0269972807238559	9.53	0	0	0.027	39	32	32	16	5	19
chr8	73108183	73108233	-10181	Isyna1	protein_coding	0.625786052424853	3.01	2	0	0.179	35	36	40	12	10	10
chr10	39745069	39745119	-20	AI317395	protein_coding	0.0761913196062175	11.02	0	0	0.798	26	47	41	14	3	12
chr11	117739695	117739745	-4925	Tha1	processed_transcript	0.702175034291913	12.84	2	0	0.885	28	59	26	14	3	13
chr14	63503152	63503202	14626	ENSMUST00000122516	rRNA	NA	NA	2	0	0.036	31	40	33	20	6	13
chr15	89311102	89311152	4460	ENSMUST00000136218	lincRNA	0.556432188329346	11.38	1	0	0.039	39	40	26	13	5	20
chr16	5134944	5134994	-2395	Ppl	protein_coding	0.0804897523910051	13.67	0	0	0.968	35	27	47	20	3	11
chr19	57451622	57451672	16113	Fam160b1	protein_coding	0.00186857815528548	10.62	2	0	0.021	30	45	30	15	2	21
chr1	180531367	180531417	-35644	ENSMUST00000083033	snRNA	NA	NA	1	0	0.058	15	39	55	16	3	14
chr2	129058341	129058391	-2051	ENSMUST00000126080	processed_transcript	NA	NA	0	0	0.891	39	30	43	17	1	12
chr3	25443131	25443181	-1786	ENSMUST00000157320	rRNA	NA	NA	0	0	0.926	32	28	24	20	12	26
chr7	148487445	148487495	9541	Drd4	protein_coding	0.377560679322125	21.12	1	0	1	36	35	27	12	7	25
chr11	86940670	86940720	-112	Trim37	protein_coding	0.193871463548557	21.62	1	0	1	28	62	26	11	3	12
chr1	188182301	188182351	235246	ENSMUST00000158738	rRNA	NA	NA	0	1	1	29	44	35	19	6	8
chr6	108380095	108380145	41145	Gm10429	protein_coding	NA	NA	0	0	0.976	24	40	40	10	6	21
chr6	108469547	108469597	46010	ENSMUST00000062429	pseudogene	0.122421523728523	16.13	1	0	0.037	26	40	41	16	5	13
chr11	31647218	31647268	-75344	Bod1	protein_coding	0.249231773950002	4.92	1	0	0.149	26	52	26	18	5	14
chr14	61744247	61744297	-13022	Sacs	protein_coding	0.144591164188576	12.02	0	0	0.03	46	42	28	11	4	10
chr15	76406720	76406770	-97	Adck5	protein_coding	0.233152392269285	4.06	1	0	0.271	51	41	18	15	6	10
chr16	20717543	20717593	251	Clcn2	nonsense_mediated_decay	0.925410411499217	16	1	0	1	35	52	28	16	3	7
chr7	149719345	149719395	453	Mrpl23	protein_coding	0.496996445814979	23.08	2	0	0.465	48	38	24	12	5	13
chr9	95412384	95412434	-96	2610101N10Rik	protein_coding	0.73641009718658	23.37	1	0	1	34	37	32	19	2	16
chr9	123382496	123382546	-5303	Limd1	protein_coding	0.0946989450364576	7.2	1	0	0.849	35	33	28	20	8	16
chr11	68666687	68666737	-75	Ndel1	protein_coding	0.00028734180701784	10.59	1	0	0.998	26	39	37	20	2	16
chr12	34065193	34065243	13029	Atxn7l1	protein_coding	0.307934773785410	21.92	1	0	0.545	27	41	31	16	3	22
chr2	24790919	24790969	-172	Arrdc1	protein_coding	0.165888162565464	21.52	0	1	0.28	44	36	28	13	4	14
chr4	145740204	145740254	8780	1700029I01Rik	protein_coding	0.96525694818934	10.85	1	0	0	27	23	31	26	15	17
chr7	26005665	26005715	-780	Zfp526	protein_coding	0.271699876773492	17.52	0	1	0.98	22	46	37	19	2	13
chr7	30386595	30386645	22726	6330444E15Rik	protein_coding	NA	NA	3	0	0	32	43	22	11	6	25
chr7	54100771	54100821	-413	Ldha	protein_coding	0.362325393200288	7.23	1	0	0.027	43	35	27	11	4	19
chr9	103268374	103268424	-396	Cdv3	protein_coding	0.0980305098958572	10.71	0	1	0.881	25	47	40	10	9	8
chr11	74652141	74652191	1196	Mnt	protein_coding	0.231546067721028	22.37	0	0	1	37	51	21	11	3	16
chr11	112799563	112799613	113095	ENSMUST00000020950	protein_coding	0.776870634513409	20.27	0	1	1	30	46	32	12	7	12
chr12	81319238	81319288	27405	Strm	protein_coding	NA	NA	1	0	0.027	34	40	27	19	7	12
chr15	77213095	77213145	13816	Apol7a	protein_coding	0.0602011187803944	0.45	0	0	0	26	35	32	13	7	26
chr6	90417027	90417077	1754	Klf15	protein_coding	0.0493188930731104	11.24	1	0	1	45	35	27	17	4	10
chr8	10854665	10854715	-45562	ENSMUST00000071573	retrotransposed	NA	NA	0	0	0.06	38	30	28	14	9	19
chr8	13159156	13159206	-91	Lamp1	protein_coding	0.738454068942971	8.6	2	0	0.991	31	53	31	15	0	8
chr8	48735007	48735057	-16914	ENSMUST00000072322	pseudogene	0.188475012110812	8.04	0	0	0.112	30	53	22	11	4	18
chr9	95412641	95412691	-353	2610101N10Rik	protein_coding	0.73641009718658	23.37	0	0	0.013	37	39	27	16	5	14
chr9	102626598	102626648	1759	Amotl2	retained_intron	0.989072061155151	18.4	2	0	1	46	29	25	14	6	18
chr12	82287817	82287867	146096		protein_coding	0.135356381560204	23.62	1	0	0.013	34	41	27	9	9	18
chr13	56793558	56793608	-10788	Smad5	protein_coding	0.0955083218570313	9.77	1	0	1	42	49	16	14	1	16
chr13	105077050	105077100	-840	Adamts6	protein_coding	0.108546097468158	5.58	1	1	1	33	49	24	6	3	23
chr14	28110463	28110513	-38875	Arhgef3	protein_coding	0.660847527558044	7.59	0	0	0.309	26	37	32	19	7	17
chr14	123312322	123312372	-4	A2ld1	protein_coding	0.120250290974689	20.96	2	0	0.168	24	51	29	18	4	12
chr15	77066814	77066864	6142	ENSMUST00000158617	snRNA	NA	NA	1	0	0.159	55	39	21	12	3	8
chr15	103135609	103135659	5244	Gpr84	protein_coding	0.0423939500564864	17.22	0	0	0.107	39	31	32	15	7	14
chr16	93603869	93603919	142	Setd4	retained_intron	0.0570743042940783	7.3	1	0	0.147	24	33	46	13	5	17
chr18	61371269	61371319	-28	Slc26a2	protein_coding	0.667154956730579	8.44	1	0	0.168	25	45	35	21	3	9
chr19	23209141	23209191	-224	ENSMUST00000058189	protein_coding	NA	NA	2	0	0.991	26	67	22	8	2	13
chr3	25445822	25445872	905	ENSMUST00000157320	rRNA	NA	NA	0	0	0.015	28	15	16	33	12	33
chr4	141625132	141625182	-14730	ENSMUST00000153023	processed_transcript	NA	NA	2	0	0.022	40	50	18	6	9	14
chr5	65741878	65741928	2278	Klb	protein_coding	0.051249665073768	7.06	1	0	0.85	48	39	27	4	0	19
chr8	96910367	96910417	-8	Herpud1	protein_coding	1.33390191519315e-05	12.5	2	0	0.864	28	55	26	13	4	11
chr11	70469417	70469467	553	ENSMUST00000131642	processed_transcript	NA	NA	1	0	1	20	60	27	19	5	6
chr11	120434773	120434823	-231	P4hb	protein_coding	0.902884824403151	21.12	0	0	1	26	43	26	14	8	20
chr12	17552017	17552067	264	Odc1	protein_coding	0.0989846915680073	16.68	2	0	0.6	34	37	32	12	7	15
chr3	3002445	3002495	-505560	Hnf4g	protein_coding	0.212121479425123	5.57	1	0	0	36	21	19	22	13	25
chr4	150081233	150081283	-28357	ENSMUST00000149065	processed_transcript	NA	NA	1	0	0.045	32	52	20	15	7	10
chr6	6167262	6167312	-169	Slc25a13	protein_coding	0.186244683676537	14.34	1	0	1	39	32	26	18	6	15
chr7	27914059	27914109	1609	ENSMUST00000153562	processed_transcript	NA	NA	0	1	0.054	39	23	33	19	1	21
chr11	96805178	96805228	69	Pnpo	protein_coding	0.255146991321567	17.44	1	0	1	38	23	31	23	4	17
chr15	58875516	58875566	38003	Mtss1	protein_coding	0.00113162867473647	14.08	2	0	0.246	40	37	28	16	3	12
chr19	6996366	6996416	-83	Esrra	protein_coding	0.132907861767947	14.84	1	0	0.996	29	36	39	15	8	9
chr19	46742756	46742806	1222	Cyp17a1	retained_intron	0.439906664187570	2.54	1	0	0.113	41	40	24	17	3	11
chr3	25431508	25431558	-13409	ENSMUST00000157320	rRNA	NA	NA	0	0	0.116	24	29	28	24	11	19
chr4	82970234	82970284	-100	Ttc39b	protein_coding	0.0598401812891733	0.62	1	0	0.108	23	51	28	17	6	10
chr4	97424166	97424216	-111	ENSMUST00000149078	processed_transcript	NA	NA	0	0	0.994	29	35	34	15	3	19
chr4	146799955	146800005	-17600	ENSMUST00000120609	processed_pseudogene	NA	NA	0	0	0.122	22	22	21	21	24	25
chr5	53587913	53587963	16620	Sel1l3	protein_coding	0.432753645081683	10.44	0	0	0.017	30	32	29	18	8	18
chr7	77491204	77491254	14250	Nr2f2	protein_coding	0.0297935811275799	9.94	1	0	1	20	64	32	11	3	5
chr7	106317313	106317363	13889	Dgat2	protein_coding	0.0305562844867885	15.09	1	0	0.111	22	43	27	17	8	18
chr7	139915808	139915858	52766	Fam53b	protein_coding	0.437490017615245	22.07	2	0	0.444	20	37	42	22	1	13
chr8	26711982	26712032	-66	Whsc1l1	protein_coding	0.0104350285447415	10.02	0	0	0.966	32	48	32	10	5	8
chr10	79167071	79167121	-157	Bsg	protein_coding	0.0936057144299415	23.62	2	0	0.077	35	31	46	10	6	7
chr11	101451058	101451108	3772	Tmem106a	processed_transcript	0.190762449164698	2.93	0	1	0.042	34	35	29	15	9	13
chr19	47165272	47165322	39	Pdcd11	protein_coding	0.136466631109849	16.48	0	0	0.971	24	27	42	21	3	18
chr1	37398913	37398963	-7921	ENSMUST00000141402	processed_transcript	NA	NA	2	0	0.039	25	47	32	18	2	10
chr1	94926413	94926463	23527	Aqp12	protein_coding	0.338086652336355	21.83	0	0	0.502	35	60	15	10	5	9
chr2	119699025	119699075	-35	ENSMUST00000069398	pseudogene	0.0781736789989888	1.65	3	0	1	27	50	33	11	3	10
chr3	3007309	3007359	-500696	Hnf4g	protein_coding	0.212121479425123	5.57	0	0	0	20	10	30	16	26	32
chr3	25427302	25427352	-17615	ENSMUST00000157320	rRNA	NA	NA	1	0	0.022	19	20	30	26	14	25
chr3	69526629	69526679	-248		protein_coding	NA	NA	2	0	0.102	36	44	26	7	2	19
chr6	86476721	86476771	-431	Pcbp1	protein_coding	0.249429379421545	18.13	0	0	1	43	42	25	12	6	6
chr8	95753005	95753055	488	Es22	protein_coding	0.996100413685781	0	2	0	0.018	47	21	30	14	5	17
chr8	129227706	129227756	-110395	Irf2bp2	protein_coding	0.0259458039671114	21.77	0	0	0.026	29	25	41	17	4	18
chr11	52173755	52173805	-582	Vdac1	protein_coding	0.112203973001015	7.22	0	0	0.327	28	37	37	22	4	6
chr11	95721019	95721069	-556	ENSMUST00000153795	processed_transcript	NA	NA	1	0	0.142	33	41	25	17	2	16
chr14	32644143	32644193	-567	Ankrd28	protein_coding	0.303246358732126	16.73	1	0	0.996	36	51	18	11	4	14
chr14	87815734	87815784	-730	Tdrd3	protein_coding	0.729285119617226	22.11	1	0	0.97	27	32	36	14	9	16
chr15	85502224	85502274	-34784	ENSMUST00000083674	miRNA	0.663953082870503	5.24	0	1	0.989	23	66	18	17	4	6
chr17	5132479	5132529	-20385	ENSMUST00000122283	unprocessed_pseudogene	NA	NA	0	0	0.731	31	28	36	14	4	21
chr17	13407126	13407176	-6903	Smok2a	protein_coding	NA	NA	0	0	0	20	16	28	19	17	34
chr18	65557620	65557670	-32972	Malt1	protein_coding	0.241849115591240	12.71	2	0	0.061	44	31	23	8	5	23
chr1	166345411	166345461	43050	Atp1b1	protein_coding	0.220570646858856	11.21	1	0	0.024	31	46	26	13	1	16
chr4	145740556	145740606	8428	1700029I01Rik	protein_coding	0.96525694818934	10.85	0	0	0	24	27	31	22	9	20
chr5	138228019	138228069	-101	Mepce	protein_coding	0.172112401784721	7.81	0	0	1	24	49	37	5	6	12
chr7	52075488	52075538	1706	Nup62	processed_transcript	0.0190058135903791	19	1	0	1	20	39	35	10	8	21
chr7	54051385	54051435	-13	Hps5	protein_coding	0.493127228346418	3.07	1	0	1	29	63	20	11	1	9
chr8	96911419	96911469	1044	Herpud1	protein_coding	1.33390191519315e-05	12.5	1	0	0.999	24	56	30	11	3	9
chr9	43891798	43891848	-1180	Usp2	protein_coding	0.00467964559120413	11.64	0	0	0.042	17	40	43	21	3	9
chr10	44147933	44147983	30596	Prdm1	protein_coding	0.271434544908732	5.74	1	0	1	22	31	42	21	4	13
chr10	79850595	79850645	-216	Mex3d	protein_coding	0.381822956865954	6.65	0	0	0.629	33	44	24	9	3	20
chr11	106376550	106376600	14016	ENSMUST00000116890	snoRNA	0.476257700358662	23.9	1	0	0.297	24	39	34	17	4	15
chr15	81958242	81958292	-85	Ccdc134	protein_coding	0.195454314626249	18.08	0	0	1	29	48	28	22	1	5
chr15	103070395	103070445	-173	Cbx5	protein_coding	0.0596494570873247	23.24	0	1	1	41	32	23	14	6	17
chr16	91359877	91359927	-9873	ENSMUST00000083877	snRNA	NA	NA	0	0	0	30	45	21	17	4	16
chr18	64821089	64821139	-193	Atp8b1	protein_coding	0.894937461744876	23.83	1	0	1	31	33	32	14	9	14
chr1	121401443	121401493	-97	Ralb	protein_coding	0.424467452963873	2.44	1	0	0.096	34	40	24	18	3	13
chr2	128769747	128769797	41	Zc3h8	protein_coding	0.062391517339402	12.28	0	0	0.054	28	43	34	16	4	7
chr4	135511987	135512037	-3630	Hmgcl	processed_transcript	0.0285940662359874	9.07	1	0	0	44	13	41	17	4	13
chr5	90996881	90996931	6662		protein_coding	NA	NA	0	0	0.356	45	35	26	8	4	14
chr7	152242330	152242380	-116581	Ccnd1	protein_coding	0.00650288735893548	9.44	0	0	0.076	19	52	19	15	5	22
chr11	60230678	60230728	56	4933439F18Rik	nonsense_mediated_decay	0.0482559243951865	12.52	2	0	1	25	39	35	15	1	17
chr11	75008577	75008627	1317	Rtn4rl1	protein_coding	0.0076234338929969	22.01	0	0	1	21	61	21	15	5	9
chr12	60232218	60232268	1462	Ctage5	protein_coding	0.0340104426102812	11.67	0	1	0.987	25	35	34	19	4	15
chr13	59113003	59113053	203767	Ntrk2	protein_coding	0.146827079506408	4.27	0	0	0.65	44	49	20	7	3	9
chr17	3038069	3038119	6639	ENSMUST00000089221	retrotransposed	0.135196639277901	21.92	0	0	0	18	18	34	24	12	26
chr19	41459656	41459706	-73	Pik3ap1	protein_coding	0.136858879789534	4.04	0	0	1	20	43	28	21	4	16
chr4	40917912	40917962	-2	Nfx1	protein_coding	0.0124809506609245	7.75	0	0	0.937	33	46	26	11	5	10
chr5	148133941	148133991	-50	Prhoxnb	protein_coding	NA	NA	1	0	0.046	38	38	26	11	3	15
chr10	79794640	79794690	1718	Reep6	protein_coding	0.551352941273782	17.93	0	1	0.589	24	35	45	16	3	8
chr11	49989994	49990044	1610	3010026O09Rik	nonsense_mediated_decay	0.0402780370917341	3.17	1	0	0.54	44	41	17	8	2	19
chr14	31379685	31379735	17345	Tkt	protein_coding	0.820710429208534	3.65	0	0	0.041	23	55	24	13	5	11
chr14	65994611	65994661	406	Zfp395	protein_coding	NA	NA	0	0	0.16	30	19	35	15	6	26
chr16	45158843	45158893	-30	Atg3	protein_coding	0.477475220191157	5.77	1	0	1	27	63	21	8	4	8
chr19	43856680	43856730	23	Abcc2	protein_coding	0.474731224158668	11.19	1	0	0.995	35	26	30	11	13	16
chr1	89470734	89470784	-20366	Neu2	protein_coding	0.0293903807643373	21.59	0	0	0.027	28	42	33	10	6	11
chr3	121425970	121426020	-532	F3	protein_coding	0.245346704272794	8.08	1	0	0.618	33	41	23	9	5	19
chr4	24825237	24825287	1	Ndufaf4	protein_coding	0.000506836150487387	14.37	0	1	0.488	30	27	40	12	7	14
chr5	116840328	116840378	2456	ENSMUST00000153818	processed_transcript	0.366432967809609	4.44	0	1	0.212	13	42	40	16	5	14
chr7	121466765	121466815	4047	ENSMUST00000102454	miRNA	NA	NA	0	0	1	28	43	29	10	5	15
chr8	47776907	47776957	47937	ENSMUST00000126988	lincRNA	NA	NA	1	0	0.199	21	45	21	15	6	22
chr8	124467196	124467246	1583	Car5a	protein_coding	0.167635120689404	5.96	0	0	0.246	26	38	23	19	6	18
chr9	21635514	21635564	-4415	Gm6484	protein_coding	0.0908493279296232	17.93	0	0	1	35	29	38	12	4	12
chr9	107982740	107982790	-20	Mst1	protein_coding	0.864062101655807	1.83	0	0	1	29	25	35	17	10	14
chr11	31738546	31738596	5911	ENSMUST00000132857	processed_transcript	NA	NA	1	0	0.129	34	31	31	17	2	15
chr12	113835580	113835630	8610	Inf2	protein_coding	0.0886472294465221	3.93	3	0	0.171	27	34	31	16	6	16
chr14	47844552	47844602	-35496	Gch1	protein_coding	0.000325361195258946	9.54	0	1	0.697	25	47	33	12	6	7
chr19	3708211	3708261	-68	ENSMUST00000131593	lincRNA	NA	NA	1	0	0.743	14	57	30	15	5	9
chr19	16854789	16854839	-223	ENSMUST00000051080	pseudogene	NA	NA	0	1	0.997	28	48	34	9	3	8
chr19	42854443	42854493	-24	Hps1	protein_coding	0.0510493399042261	3.56	0	1	0.993	12	55	28	14	10	11
chr1	135268851	135268901	5012	Etnk2	processed_transcript	0.395407031825076	12.2	0	0	0.826	33	33	30	19	5	9
chr2	164249269	164249319	-18634	Matn4	protein_coding	0.084933595580458	17.2	0	1	0.397	32	22	34	14	5	22
chr3	25444335	25444385	-582	ENSMUST00000157320	rRNA	NA	NA	0	0	0.179	15	21	18	21	23	31
chr4	11118579	11118629	106	Ccne2	processed_transcript	0.501401592976332	14.46	0	0	0.879	43	40	16	14	5	11
chr4	41702319	41702369	-72	Sigmar1	processed_transcript	0.00117942195922331	1.49	1	0	1	39	27	25	10	4	24
chr4	44085908	44085958	-43	Gne	protein_coding	0.000630971896828252	10.68	1	0	0.087	34	42	31	6	2	14
chr4	106136651	106136701	258	Pcsk9	protein_coding	0.535648283223066	8.86	0	1	0.587	28	47	21	11	6	16
chr5	138696977	138697027	43	0910001L09Rik	protein_coding	0.95096362856114	15.83	1	0	1	21	39	32	12	6	19
chr8	73840061	73840111	-43253	Haus8	protein_coding	0.471690487822357	19.74	0	1	0.59	18	59	27	11	5	9
chr11	90231099	90231149	51		protein_coding	NA	NA	1	0	1	25	30	33	15	6	20
chr14	27915103	27915153	62941	Il17rd	protein_coding	0.293091752544422	16.36	1	0	0.26	30	24	26	19	10	20
chr1	94926166	94926216	23280	Aqp12	protein_coding	0.338086652336355	21.83	1	0	0.072	33	55	13	12	5	10
chr2	121239221	121239271	99	Catsper2	nonsense_mediated_decay	0.68925078514621	1.01	1	0	0.894	23	53	23	13	6	10
chr3	25417253	25417303	-27664	ENSMUST00000157320	rRNA	NA	NA	0	0	0.03	19	29	23	20	13	24
chr4	49572989	49573039	-10596	Aldob	protein_coding	0.825895725016009	18.99	1	0	0.995	21	33	38	12	8	16
chr5	34083347	34083397	6118	Fgfr3	retained_intron	0.709352482156804	17.59	1	0	0.094	36	35	26	13	10	8
chr6	34677447	34677497	-567	Npn2	protein_coding	0.798525954501904	6.59	0	0	0.029	39	39	20	6	10	14
chr7	36621919	36621969	-33936	Zfp507	protein_coding	0.507788914421163	12.33	1	0	0.96	37	21	24	15	8	23
chr7	107375883	107375933	-226	Pgm2l1	protein_coding	0.150701808437667	11.85	0	0	0.056	35	46	18	13	7	9
chr8	3500451	3500501	-32	Mcoln1	protein_coding	0.0634781625009097	11.35	1	0	1	21	42	37	17	3	8
chr9	54996913	54996963	-264	Ube2q2	protein_coding	0.748646162877843	14.16	0	1	0.531	29	44	25	15	4	11
chr11	59601159	59601209	-37	Pld6	processed_transcript	0.0949453355359044	8.98	0	0	0.308	30	54	22	11	3	8
chr11	72395709	72395759	-8902	ENSMUST00000120676	processed_pseudogene	NA	NA	1	0	0.041	30	36	31	10	3	18
chr11	118109942	118109992	-87	Cyth1	protein_coding	0.193458625738538	23.81	0	0	0.286	34	46	29	9	5	5
chr17	13406478	13406528	-7551	Smok2a	protein_coding	NA	NA	0	0	0.396	27	23	25	28	9	16
chr17	56323331	56323381	-13	D17Wsu104e	protein_coding	0.128865263424391	9.42	0	0	0.997	33	49	24	12	3	7
chr3	3003346	3003396	-504659	Hnf4g	protein_coding	0.212121479425123	5.57	1	0	0	22	16	30	21	10	28
chr3	78887119	78887169	61755	Rapgef2	protein_coding	0.456664840511443	9	2	0	1	32	29	32	15	0	19
chr4	146894813	146894863	138	ENSMUST00000118377	processed_pseudogene	NA	NA	0	0	0.637	27	23	23	21	16	17
chr5	135477295	135477345	-100	ENSMUST00000068193	protein_coding	0.137946039008751	15.12	3	0	1	30	24	34	16	2	21
chr8	73654756	73654806	-5447		protein_coding	NA	NA	0	0	0	24	12	30	29	15	17
chr8	122705957	122706007	-4616	Fam92b	protein_coding	NA	NA	0	1	0.977	26	24	34	21	7	15
chr11	58768602	58768652	440	Trim17	protein_coding	0.50279207688153	18.1	1	0	1	30	37	29	14	8	9
chr13	24638823	24638873	-35210	Fam65b	protein_coding	0.0769360998447891	3.98	0	0	0.104	31	38	34	11	2	11
chr15	88706176	88706226	13296	Pim3	protein_coding	0.00171830351914160	10.22	0	0	0.344	24	30	36	18	7	12
chr16	30064399	30064449	-1010	Hes1	protein_coding	0.244193504400723	23.55	0	0	1	26	62	17	13	1	8
chr17	5094700	5094750	17394	ENSMUST00000122283	unprocessed_pseudogene	NA	NA	2	0	0.074	29	20	37	20	4	17
chr19	10092659	10092709	0	Rab3il1	nonsense_mediated_decay	0.376434422372730	20.21	1	0	0.998	31	36	31	14	3	12
chr2	165926196	165926246	-22602	Sulf2	processed_transcript	0.364905975245299	5.56	2	0	0.019	14	44	28	15	3	22
chr2	167906313	167906363	-166	Pard6b	protein_coding	0.560215359358975	15.17	0	1	1	26	41	23	17	3	16
chr4	132870936	132870986	7184	Wdtc1	processed_transcript	0.171545301159208	6.85	2	0	0.185	31	44	21	7	3	20
chr6	145814004	145814054	49	Bhlhe41	protein_coding	0.129685992170396	22.5	0	0	1	31	41	31	10	5	8
chr7	135039028	135039078	78	Vkorc1	protein_coding	0.142817204348209	20.71	1	0	1	41	27	32	11	4	11
chr9	98197149	98197199	93	Nmnat3	protein_coding	0.058949827914744	22.19	0	0	0.991	32	43	23	13	4	11
chr11	106389438	106389488	-23881	ENSMUST00000158896	snoRNA	NA	NA	2	0	0.054	43	46	10	6	5	16
chr14	77212216	77212266	223647	9030625A04Rik	retained_intron	0.491122045093811	22.24	0	0	0.986	23	17	44	22	6	14
chr15	76307678	76307728	-21	Bop1	protein_coding	0.213999172658569	6.83	0	0	0.914	32	32	26	11	7	18
chr17	57075085	57075135	-274	Mllt1	protein_coding	0.0623522689920364	17.18	1	0	1	42	39	22	13	0	10
chrX	137045785	137045835	31397	Tsc22d3	processed_transcript	0.0169221028775023	16.84	1	0	0.831	28	36	26	11	2	23
chr1	163181455	163181505	-130	Prdx6	protein_coding	0.184748625654042	15.67	1	0	0.005	30	31	22	14	12	16
chr2	168546890	168546940	-8453	Atp9a	protein_coding	0.0440799714802126	8.45	1	0	0	31	33	35	15	3	8
chr4	141511603	141511653	-1519	Fhad1	processed_transcript	0.427369840422395	16.32	1	0	0.993	16	40	27	22	6	14
chr5	37104256	37104306	-17018	D5Ertd579e	processed_transcript	0.328983375758664	15.8	1	0	0.331	28	39	24	19	4	11
chr7	71220191	71220241	-78515	Trpm1	protein_coding	0.160702632394354	18.35	1	0	0	17	11	26	22	14	35
chr7	117264934	117264984	-611	Wee1	protein_coding	0.00320795798089123	11.47	1	0	0.998	24	48	21	16	3	13
chr11	106985826	106985876	7590	Bptf	protein_coding	0.0777817267937118	3.68	1	0	0.026	25	46	26	11	5	12
chr11	117515913	117515963	51	Tnrc6c	retained_intron	0.220805331888232	6.37	0	0	1	23	58	19	11	1	13
chr13	44086201	44086251	118055	ENSMUST00000158482	snRNA	NA	NA	1	1	0.362	30	42	22	15	3	13
chr17	56256660	56256710	36	Plin5	protein_coding	0.128768551306098	15.61	1	0	0.804	27	25	32	12	10	19
chr19	6915185	6915235	-95	Rps6ka4	protein_coding	0.224123834461339	4.52	1	0	1	25	50	19	16	4	11
chr1	88609811	88609861	9418	Dis3l2	protein_coding	0.0678471590779961	8.91	1	0	0.217	23	33	34	15	7	12
chr3	3004116	3004166	-503889	Hnf4g	protein_coding	0.212121479425123	5.57	0	0	0	17	16	28	23	9	31
chr3	127483323	127483373	66	Alpk1	protein_coding	NA	NA	1	0	0.937	16	40	35	16	7	10
chr4	33335635	33335685	-175	Pnrc1	protein_coding	0.000507399917682915	22.55	1	0	1	30	50	22	9	7	6
chr4	129497204	129497254	-236	Ptp4a2	protein_coding	0.0696919964775544	8.61	1	0	0.998	11	52	39	10	3	9
chr6	86476518	86476568	-228	Pcbp1	protein_coding	0.249429379421545	18.13	1	0	1	33	46	21	17	3	4
chr7	4102594	4102644	-643	Leng9	protein_coding	0.280795973573514	15.35	0	0	0.031	33	37	28	11	5	10
chr7	87562582	87562632	-11489	ENSMUST00000118776	processed_pseudogene	NA	NA	0	1	0.087	24	47	22	12	3	16
chr8	3211631	3211681	-5644	ENSMUST00000104870	miRNA	NA	NA	0	1	1	25	43	24	15	5	12
chr9	22001106	22001156	-380	Zfp872	protein_coding	NA	NA	1	0	0	38	28	24	13	8	13
chr14	65993776	65993826	-429	Zfp395	protein_coding	NA	NA	0	0	0.139	26	35	29	21	5	8
chr15	76039598	76039648	-28	Plec	protein_coding	0.411155291713237	9.85	0	0	0.687	33	23	33	18	5	12
chr17	3036774	3036824	7934	ENSMUST00000089221	retrotransposed	0.135196639277901	21.92	0	0	0	22	21	27	14	10	30
chr17	24994953	24995003	7285	Hagh	protein_coding	0.0323196877750537	11.34	0	0	0.438	32	20	32	15	8	17
chr2	104689870	104689920	138	Prrg4	protein_coding	0.00333374206167785	7.81	0	0	0.025	29	33	23	17	5	16
chr3	107820407	107820457	292	Gstm1	protein_coding	0.0268793298017581	5.86	0	0	0.011	32	42	21	15	1	12
chr5	43485787	43485837	-139383	Cpeb2	protein_coding	0.48245884254282	4.64	1	0	1	22	28	30	18	3	22
chr5	140298103	140298153	-2257	Tmem184a	protein_coding	0.087431784684047	4.79	1	0	0.738	15	42	28	16	7	15
chr8	124984701	124984751	-93	Snai3	protein_coding	0.817574113976982	11.62	1	0	0.995	32	37	23	17	3	11
chr12	102267343	102267393	-175	Ccdc88c	protein_coding	0.127772373732253	17.26	0	0	0.038	22	34	35	19	6	7
chr17	3038841	3038891	5867	ENSMUST00000089221	retrotransposed	0.135196639277901	21.92	0	0	0	22	18	26	23	9	25
chr18	38367874	38367924	1517	Pcdh1	protein_coding	0.356659983367697	1.85	1	0	0.729	35	38	16	14	8	12
chr19	23211075	23211125	1710	ENSMUST00000058189	protein_coding	NA	NA	2	0	1	41	47	16	12	4	3
chr2	146838728	146838778	21	Xrn2	protein_coding	0.26023002641393	9.11	1	0	1	23	46	26	11	4	12
chr2	172845528	172845578	-1850	Rbm38	protein_coding	0.78971259927891	12.34	0	0	0.029	31	42	17	13	2	17
chr3	3007598	3007648	-500407	Hnf4g	protein_coding	0.212121479425123	5.57	0	0	0	16	7	32	18	18	31
chr4	117559933	117559983	-20	Atp6v0b	nonsense_mediated_decay	0.0800411084606789	11.52	1	1	1	17	48	30	13	5	9
chr4	147412943	147412993	-38	Clcn6	protein_coding	0.077432327200439	23.24	1	0	1	27	44	31	9	1	10
chr5	64203637	64203687	-72	0610040J01Rik	protein_coding	0.0162180667093055	10.63	0	1	0.999	34	38	24	13	3	10
chr5	125501750	125501800	1815	Ncor2	retained_intron	0.0647028391337913	13.36	2	0	0.191	31	43	19	15	2	12
chr7	73224496	73224546	-14	H47	protein_coding	0.309860059094516	11.22	1	0	0.919	21	59	20	13	3	6
chr8	75167063	75167113	-3582	Nwd1	protein_coding	NA	NA	0	0	0	23	29	27	21	5	17
chr10	41997506	41997556	-970	Foxo3	protein_coding	0.0124161653623989	10.63	1	0	1	20	47	22	17	6	10
chr11	61354316	61354366	3474	Epn2	protein_coding	0.176415161020219	23.7	0	0	0.451	20	44	29	12	1	16
chr11	78364384	78364434	-130	Tmem97	protein_coding	0.173124063534819	12.17	0	0	0.332	31	32	30	12	10	7
chr13	32886573	32886623	-7309	Wrnip1	protein_coding	0.0268086795412842	23.21	0	1	0.102	26	22	29	19	7	19
chr13	35832769	35832819	78790	ENSMUST00000083244	snRNA	NA	NA	1	0	0.962	19	26	38	18	4	17
chr14	45839077	45839127	-2	Txndc16	protein_coding	0.282695523895213	4.36	1	0	1	21	48	31	18	2	2
chr15	78661669	78661719	-11383	Cdc42ep1	protein_coding	0.848693247583063	14.35	1	0	0.099	32	20	32	20	3	15
chr18	44661835	44661885	121679	Dcp2	protein_coding	0.573002586489811	7.95	0	0	0.14	28	38	22	8	9	17
chr19	44099551	44099601	4113	Cyp2c44	protein_coding	0.618809023170487	10.1	2	0	0.135	53	37	15	5	4	8
chr1	71603749	71603799	-13	Atic	retained_intron	0.194053532103475	18.54	1	0	0.287	26	47	28	12	1	7
chr1	193269356	193269406	-48461	Ppp2r5a	protein_coding	0.432153774860358	7.19	1	0	0.392	30	25	31	14	7	14
chr2	3336344	3336394	32	Meig1	protein_coding	0.0758348376983853	0.76	1	0	0.985	24	31	39	14	2	11
chr4	10851450	10851500	-22280	ENSMUST00000117608	processed_pseudogene	NA	NA	1	0	0.347	20	37	24	14	5	21
chr4	62891083	62891133	-4212	Col27a1	nonsense_mediated_decay	0.000236492707682813	15.9	1	0	0.792	20	26	35	14	4	22
chr4	146710344	146710394	11486	Gm13235	protein_coding	NA	NA	0	0	0	13	22	20	27	13	26
chr4	153871995	153872045	30854	Prdm16	processed_transcript	0.144547730153045	19.97	3	0	0.035	39	29	25	9	5	14
chr5	104219060	104219110	5707	Aff1	retained_intron	0.0362923552874656	4.03	1	0	0.126	32	21	31	10	6	21
chr5	124686260	124686310	-19858	Pitpnm2	protein_coding	0.0601814243553198	10.79	2	0	0.092	20	39	29	14	3	16
chr8	122715179	122715229	-13838	Fam92b	protein_coding	NA	NA	1	0	1	17	33	43	13	7	8
chr9	107874150	107874200	-3723	Uba7	protein_coding	0.0659807456417554	21.86	1	0	0.034	17	30	38	19	3	14
chr11	20247848	20247898	-11780	Gm10481	protein_coding	0.481581185969881	5.13	2	0	0.929	25	48	11	16	3	18
chr11	69486088	69486138	-188	Eif4a1	protein_coding	0.0399749534912092	10	1	0	1	27	36	23	11	4	20
chr11	74651347	74651397	402	Mnt	protein_coding	0.231546067721028	22.37	1	0	0.998	23	47	25	7	9	10
chr15	54402806	54402856	-209	Mal2	protein_coding	0.0201344025655724	18.7	1	0	1	27	42	29	11	2	10
chr15	58820575	58820625	55235	Ndufb9	protein_coding	0.138715989842778	3.22	2	0	0.064	36	29	22	12	3	19
chr15	76038736	76038786	-78	Plec	protein_coding	0.411155291713237	9.85	0	0	0.71	35	24	33	9	5	15
chr15	99696100	99696150	9711	Lima1	protein_coding	0.0174508771542028	8.28	1	1	0.821	40	38	23	7	4	9
chr16	3247199	3247249	-2360	ENSMUST00000116737	miRNA	NA	NA	0	0	0.036	25	23	20	25	14	14
chr1	167525099	167525149	-23017	ENSMUST00000158666	snoRNA	NA	NA	1	0	0.07	16	28	39	21	1	15
chr2	30034059	30034109	-105	D2Wsu81e	retained_intron	0.441187094522909	14.32	1	0	0.782	29	23	39	14	3	12
chr2	160176820	160176870	15956	Mafb	protein_coding	0.121092517091210	12.04	1	0	0.042	19	38	32	19	4	8
chr3	78887880	78887930	60994	Rapgef2	protein_coding	0.456664840511443	9	1	0	0.639	28	34	28	12	5	13
chr4	46402064	46402114	201	5830415F09Rik	nonsense_mediated_decay	0.96887487147756	17.72	3	0	0.987	39	24	28	13	5	11
chr4	138560286	138560336	31487	Tmco4	processed_transcript	0.584097711137258	6.27	1	0	0.325	36	18	27	14	7	18
chr4	144547215	144547265	15820		protein_coding	0.505879132744824	8.69	0	0	0.746	32	50	14	8	5	11
chr5	24083218	24083268	-26	Abcf2	protein_coding	0.652126596240957	14.88	0	0	1	19	56	22	11	2	10
chr6	54411043	54411093	-10928	Wipf3	processed_transcript	0.0380655306036032	9.51	1	0	0.076	23	45	30	13	2	7
chr6	144019146	144019196	48743	ENSMUST00000156994	processed_transcript	0.765671570077476	19.41	0	1	0.272	21	27	44	14	6	8
chr6	145777889	145777939	9450	ENSMUST00000058538	retrotransposed	0.995858004565534	0.22	1	0	0.071	26	27	28	14	10	15
chr7	71219725	71219775	-78981	Trpm1	protein_coding	0.160702632394354	18.35	0	0	0	20	18	34	12	14	22
chr9	108303583	108303633	8443	1700102P08Rik	protein_coding	0.607980514262474	3.95	0	1	0.987	24	28	34	14	6	14
chr11	60693150	60693200	-401	Tmem11	protein_coding	0.455942013044362	6.62	1	0	0.223	25	25	38	16	5	11
chr11	98815408	98815458	-6293	Rara	protein_coding	0.270276071811996	16.33	1	0	0.342	16	49	27	14	1	13
chr12	33505031	33505081	-284	Nampt	protein_coding	0.0204632777896449	13.79	0	0	0.309	25	39	23	17	7	9
chr12	56639466	56639516	-26735	Aldoart2	protein_coding	0.906379875632038	4.06	0	0	0.044	24	11	25	19	15	26
chr13	53163429	53163479	-87012	Nfil3	protein_coding	0.00040445455252189	22	0	0	0.044	17	53	23	9	4	14
chr15	88701437	88701487	8557	Pim3	protein_coding	0.00171830351914160	10.22	0	0	0.881	20	46	26	15	4	9
chr17	84587818	84587868	-556	Zfp36l2	protein_coding	0.227485129780447	7.72	1	0	1	25	32	34	20	0	9
chr19	46742977	46743027	1001	Cyp17a1	retained_intron	0.439906664187570	2.54	0	0	0.452	33	32	23	16	3	13
chr1	13650684	13650734	-82	Lactb2	protein_coding	0.714598660550645	18.43	0	1	0.087	26	30	24	20	8	11
chr1	195116395	195116445	-11800	Lamb3	protein_coding	0.458255483706085	10.85	1	0	0.254	37	26	18	10	5	23
chr2	152185539	152185589	6039	ENSMUST00000075093	pseudogene	0.685243451495967	20.83	0	0	0.084	20	57	21	10	5	6
chr4	101378034	101378084	-11950	Lepr	protein_coding	0.321784267418940	3.62	1	0	0.046	29	39	24	15	3	9
chr5	65884058	65884108	27	1110003E01Rik	nonsense_mediated_decay	0.000446669992711664	15.71	0	0	1	31	30	24	17	2	15
chr5	119787857	119787907	40628	ENSMUST00000122599	rRNA	NA	NA	1	0	0.738	31	23	35	9	3	18
chr5	136410474	136410524	-13	Ywhag	processed_transcript	0.0206935098657502	17.1	0	0	1	24	30	34	16	5	10
chr7	108763964	108764014	-34314	Art2b	protein_coding	0.182177243942374	3.52	0	0	0	27	32	24	21	1	14
chr10	114688481	114688531	17	Tbc1d15	protein_coding	0.110197032360074	9.08	1	1	1	33	36	23	14	4	9
chr12	8461341	8461391	45072	Rhob	protein_coding	0.278239974306348	13.23	1	0	0.024	29	32	26	13	5	14
chr12	106101954	106102004	1307	Clmn	protein_coding	0.000970385814776883	9.44	2	0	0.991	32	27	20	17	10	13
chr15	96291742	96291792	-493	Sfrs2ip	protein_coding	0.173718398509348	0.07	1	0	0.278	29	39	20	15	1	15
chr17	74393211	74393261	3960	Srd5a2	protein_coding	0.578954230396665	14.56	0	0	0.997	28	29	24	16	6	16
chr18	36838859	36838909	136	Apbb3	protein_coding	0.647227069948927	14.19	0	0	0.181	24	28	34	12	3	18
chr18	46795014	46795064	37652	Eif1a	protein_coding	0.0287988436203803	16.84	2	0	0.154	21	39	29	13	2	15
chr18	81396257	81396307	172770	ENSMUST00000158632	snRNA	NA	NA	5	0	0.378	16	46	30	13	3	11
chr19	36787809	36787859	-7703	ENSMUST00000149601	processed_transcript	0.226605469780881	10.51	0	0	0	18	42	31	9	6	13
chr1	74854410	74854460	16345	Wnt10a	protein_coding	0.464588102308236	23.59	1	0	0.429	19	46	25	16	5	7
chr1	158587822	158587872	742	Tor3a	processed_transcript	0.478984951338515	2.34	1	0	0.134	19	23	39	18	9	10
chr2	65106909	65106959	-8540	ENSMUST00000118148	processed_pseudogene	NA	NA	1	0	0.288	22	42	27	12	6	9
chr4	43059074	43059124	-7	B230312A22Rik	protein_coding	0.255502465083032	9.01	1	0	1	26	37	26	15	4	10
chr4	133913121	133913171	8193	Extl1	processed_transcript	0.482930435343027	15.35	0	0	0.025	29	29	21	15	7	17
chr9	21889789	21889839	5	Ecsit	protein_coding	0.382173945813513	12.22	1	0	0.856	26	31	28	15	5	13
chr10	21721602	21721652	5230	Sgk1	retained_intron	0.119716824584708	11.55	0	1	0.974	34	21	27	14	5	17
chr10	79820997	79821047	300	Plk5	retained_intron	0.132380645525429	16.14	1	0	1	29	38	21	8	3	19
chr11	60590819	60590869	23	Top3a	protein_coding	0.98081200136346	9.11	0	0	0.996	26	34	26	12	6	14
chr14	46008540	46008590	-90	Gnpnat1	protein_coding	0.515000014140919	3.31	0	0	1	29	36	23	16	6	8
chr15	81633496	81633546	670	Tef	protein_coding	0.000118217645722963	11.4	1	0	0.989	33	15	26	17	11	16
chr15	83986469	83986519	-11772	Pnpla3	protein_coding	NA	NA	1	0	0.159	17	29	23	16	6	27
chr3	131015543	131015593	-9417	Cyp2u1	protein_coding	0.353241474449338	12.16	0	1	0.28	32	27	29	17	2	10
chr4	117794900	117794950	12562	St3gal3	protein_coding	0.107483124190775	6.43	0	1	0.075	25	25	32	12	7	16
chr4	146900491	146900541	1767	ENSMUST00000117417	processed_pseudogene	0.266515126674743	6.86	0	0	0	18	21	16	29	15	18
chr5	66453674	66453724	-2584		protein_coding	NA	NA	1	0	0.031	18	31	36	13	12	7
chr7	31019485	31019535	1234		protein_coding	NA	NA	1	0	1	35	22	27	14	6	13
chr8	126185522	126185572	7718	Rhou	protein_coding	0.0180448486867908	4.07	0	0	0.073	28	46	19	11	3	10
chr10	80377365	80377415	3600	Lmnb2	protein_coding	0.104925608913375	23.32	1	1	0.715	16	33	34	14	5	15
chr10	127388567	127388617	1639	ENSMUST00000158062	snoRNA	NA	NA	1	0	0.235	29	34	22	12	4	16
chr11	75027064	75027114	19804	Rtn4rl1	protein_coding	0.0076234338929969	22.01	0	0	0.145	33	27	31	7	7	12
chr12	103196523	103196573	-97	Atxn3	protein_coding	0.0655339196773987	9.2	1	0	0.978	17	61	24	8	2	5
chr15	89307844	89307894	1202	ENSMUST00000136218	lincRNA	0.556432188329346	11.38	1	0	0.034	28	43	23	10	4	9
chr17	35862559	35862609	-21018	Ddr1	protein_coding	0.307938698624295	1.39	1	0	0.027	25	27	34	19	6	6
chr2	27102333	27102383	10	Sardh	protein_coding	0.841961569278482	19.97	0	1	0.548	29	33	30	11	4	9
chr4	141414673	141414723	-12426	Ctrc	processed_transcript	0.857224026242488	5.72	1	0	0.997	19	28	39	18	1	11
chr4	146799421	146799471	-18134	ENSMUST00000120609	processed_pseudogene	NA	NA	1	0	0.347	17	24	19	28	10	18
chr5	23933980	23934030	-21	Slc4a2	protein_coding	0.0324810254417318	9.43	1	0	1	25	48	16	12	5	10
chr9	21511094	21511144	16775	ENSMUST00000130304	lincRNA	NA	NA	0	1	0.33	21	36	30	15	4	10
chr9	44295729	44295779	-8067	Gm10023	protein_coding	NA	NA	2	0	1	20	18	40	14	7	17
chr10	79744113	79744163	970	Dazap1	retained_intron	0.0147698114856608	9.06	2	0	1	23	39	23	11	8	12
chr11	5398510	5398560	-308	ENSMUST00000149826	processed_transcript	NA	NA	1	0	0.588	24	39	18	11	4	20
chr11	74645679	74645729	1282	Mnt	protein_coding	0.231546067721028	22.37	1	0	1	29	37	28	12	4	6
chr11	106904782	106904832	213	Bptf	processed_transcript	0.0777817267937118	3.68	1	0	0.042	18	44	20	13	5	16
chr11	120439664	120439714	3005	Arhgdia	protein_coding	0.844513842253962	4.63	1	0	1	24	26	30	15	10	11
chr15	83986707	83986757	-11534	Pnpla3	protein_coding	NA	NA	0	1	0.257	18	28	25	13	7	25
chr16	97973583	97973633	11490	Ripk4	protein_coding	0.182823835872788	11.66	1	0	0.042	28	18	42	15	5	8
chr17	23570254	23570304	88399	ENSMUST00000157974	miRNA	NA	NA	0	0	0	34	9	17	18	9	29
chr17	34259308	34259358	-71	Brd2	protein_coding	0.160987433112689	10.83	1	0	0.988	16	45	28	17	1	9
chr18	14941669	14941719	-58427	Taf4b	protein_coding	0.402765182471118	11.81	1	0	1	31	43	25	12	2	3
chr18	21089945	21089995	-13156	Rnf125	protein_coding	3.51944997028894e-06	0.2	1	0	0.055	28	29	24	9	8	18
chr18	76781389	76781439	379851	Smad2	protein_coding	0.437318934084282	5.86	0	0	0.382	30	50	12	9	5	10
chr19	46835967	46836017	-94	Cnnm2	protein_coding	0.324270781318631	6.7	0	0	1	34	37	21	15	2	7
chrX	166407767	166407817	-3025	Mid1	processed_transcript	0.537874160160485	23.76	1	0	0.236	12	6	20	20	19	39
chr2	71712095	71712145	320	Pdk1	processed_transcript	0.0262688436205494	9.43	0	0	0.052	29	32	22	14	6	12
chr2	132425052	132425102	1145	ENSMUST00000099333	protein_coding	NA	NA	0	0	0.616	10	53	36	10	1	5
chr2	152189380	152189430	-5015	ENSMUST00000089083	protein_coding	NA	NA	0	0	0.557	45	31	18	8	4	9
chr3	145287900	145287950	25019	Cyr61	protein_coding	0.201697805285820	7.18	1	0	0.364	32	38	25	11	1	8
chr4	40647438	40647488	2286	Aptx	processed_transcript	0.268663601304966	7.58	1	0	0.07	21	41	20	9	2	22
chr6	113646903	113646953	-116	Tatdn2	protein_coding	0.779215105858858	17.01	1	0	0.994	38	24	18	15	6	14
chr10	76863977	76864027	16597	Adarb1	retained_intron	0.117594034028277	7.93	3	0	0.035	24	34	22	17	7	11
chr11	101846212	101846262	-124	Dusp3	protein_coding	0.0728915669082404	9.93	0	0	0.077	18	32	26	12	8	19
chr15	96861736	96861786	24626	Slc38a4	protein_coding	0.0891367801056864	8.76	2	0	1	29	38	24	12	3	9
chr17	13405674	13405724	7791	Gm10512	protein_coding	0.52128626101774	14.39	1	0	0.083	21	19	24	21	9	21
chr17	29183273	29183323	5686	Sfrs3	retained_intron	0.0989972002492237	19.43	0	0	0.271	31	24	24	19	1	16
chr1	13650338	13650388	264	Lactb2	protein_coding	0.714598660550645	18.43	1	0	0.998	33	23	22	18	3	15
chr1	182339188	182339238	24896	Gm10001	protein_coding	NA	NA	2	0	0.187	36	36	17	16	3	6
chr4	40776080	40776130	24933	B4galt1	protein_coding	0.0187922369566795	12.04	0	0	1	25	33	34	11	5	6
chr4	128923702	128923752	1960	C77080	protein_coding	0.0142475155225259	7.71	1	0	0.996	24	30	26	13	12	9
chr4	150419053	150419103	-304	Per3	protein_coding	0.0319430223617618	9.92	0	0	0.446	22	38	26	16	4	8
chr5	89345892	89345942	-17640	Slc4a4	protein_coding	0.0462997446230196	5.79	2	0	0.111	25	30	31	9	8	11
chr5	119788085	119788135	40856	ENSMUST00000122599	rRNA	NA	NA	0	0	0.571	28	18	36	11	1	20
chr5	135485609	135485659	58	Abhd11	retained_intron	0.84351456631707	16.91	1	0	0.924	26	47	18	11	4	8
chr7	26404357	26404407	-51	Atp5sl	protein_coding	0.0494220889284865	4.78	1	0	0.928	22	38	27	9	1	17
chr10	62114252	62114302	-311	Ddx50	protein_coding	0.480870271559613	15.18	0	0	0.097	27	35	21	18	0	13
chr11	121111660	121111710	-5123	Foxk2	protein_coding	0.0256695875983016	10.84	1	0	1	25	38	15	19	8	9
chr14	21299214	21299264	-85	Anxa7	protein_coding	0.00354757328305524	10.64	2	0	0.888	21	31	32	16	3	11
chr17	45962954	45963004	58835	ENSMUST00000132137	lincRNA	NA	NA	1	0	0.153	31	28	17	21	4	13
chr18	6136184	6136234	-113	Arhgap12	protein_coding	0.399043271510239	13.1	2	0	0.096	24	32	31	13	2	12
chr18	85026427	85026477	5646	Cyb5	protein_coding	0.447332503882400	17.34	1	2	0.029	24	34	25	14	5	12
chr1	40274527	40274577	-7373	Il1r1	protein_coding	0.0153206092548616	12.66	3	0	0.214	27	44	24	9	2	7
chr1	54602282	54602332	12160	Pgap1	protein_coding	NA	NA	2	0	0.126	42	23	13	12	2	21
chr2	26812793	26812843	-712	Rexo4	processed_transcript	0.580633142519724	11.35	1	0	0.312	31	38	32	7	0	5
chr4	108000898	108000948	129	2010305A19Rik	processed_transcript	0.00578903260012586	15.71	1	0	1	29	35	27	11	3	8
chr4	132833846	132833896	-164	Tmem222	protein_coding	0.9835049050155	5.76	1	0	0.734	20	42	30	12	1	8
chr5	28118298	28118348	-444	Paxip1	protein_coding	0.0767624996840191	15.01	0	0	0.117	27	36	20	14	3	13
chr5	140267785	140267835	322	Mafk	processed_transcript	0.195851271257007	6.53	2	1	0.388	24	36	21	14	3	15
chr6	108241674	108241724	78587	Itpr1	protein_coding	0.154117144502667	15.45	1	1	0.928	18	35	30	13	5	12
chr7	106374156	106374206	12923	Mogat2	processed_transcript	0.690878554851295	2.96	1	0	0.021	20	26	33	13	4	17
chr8	47470404	47470454	-85966	Acsl1	protein_coding	0.133438251733651	15.74	1	0	0.015	19	47	21	9	5	12
chr8	119964274	119964324	-57881	Plcg2	protein_coding	0.948268942438164	0.64	1	0	0.314	22	39	19	10	3	20
chr9	61576219	61576269	-171953	ENSMUST00000104629	miRNA	NA	NA	1	0	0.045	24	23	30	12	7	17
chr10	120496575	120496625	-24211	Wif1	processed_transcript	0.485703587250972	5.73	1	0	0.81	16	38	27	16	1	15
chr12	113369353	113369403	287	ENSMUST00000083640	miRNA	NA	NA	1	0	0.07	23	49	19	7	5	10
chr13	85328983	85329033	-74	Ccnh	protein_coding	0.478130223174491	1.38	2	0	0.687	39	39	19	6	1	9
chr14	69881170	69881220	21803	Slc25a37	protein_coding	0.0389216967261583	13.58	0	0	0.025	20	27	28	21	2	15
chr15	25643605	25643655	4	Myo10	retained_intron	0.0845962743836751	22.67	1	0	0.006	18	34	33	18	4	6
chr1	154912989	154913039	110886	Nmnat2	protein_coding	0.416144030274685	5.56	0	0	0.361	19	30	39	12	5	7
chr1	182498949	182498999	-81	Parp1	protein_coding	0.334220065947708	22.35	0	0	0.654	21	50	23	5	3	10
chr1	186651136	186651186	-4794	ENSMUST00000157934	miRNA	NA	NA	2	0	0.033	24	26	31	12	7	12
chr5	90990005	90990055	-214		protein_coding	NA	NA	2	0	0.936	25	33	18	9	9	18
chr5	111759599	111759649	-159	Pitpnb	protein_coding	0.000994435310776735	6.53	1	0	0.507	32	18	29	14	4	15
chr5	124304200	124304250	11222	Niacr1	protein_coding	0.953729908641402	14.18	1	0	0.028	29	35	21	12	8	7
chr7	108530210	108530260	-1106	Arap1	processed_transcript	0.0272190091928169	2.87	1	0	0.024	32	26	23	13	5	13
chr7	126669616	126669666	-177	Acsm5	protein_coding	0.394353223323269	9.25	1	0	0.049	34	33	17	11	2	15
chr7	135075013	135075063	-1420	Prss8	protein_coding	0.0689335169951325	8.18	0	0	0.258	22	23	32	17	2	16
chr7	148642831	148642881	1750	Pnpla2	protein_coding	0.00432732849539463	9.49	0	1	1	17	40	22	14	2	17
chr8	11021347	11021397	-12942	Irs2	protein_coding	0.195788938783652	0.18	0	0	0.385	26	18	33	7	6	22
chr9	44129085	44129135	-742	C2cd2l	protein_coding	0.251771363812954	14.83	0	1	0.633	27	36	24	12	3	10
chr10	41238899	41238949	-394	Cd164	protein_coding	0.609620411039551	3.1	0	0	0.826	18	47	20	19	2	6
chr11	7053258	7053308	-6602	Adcy1	processed_transcript	0.68531533743263	18.95	0	0	0.302	35	34	15	7	3	18
chr11	102294147	102294197	73	Grn	processed_transcript	0.750601100010946	18.98	0	0	0.018	21	21	41	13	5	11
chr13	64533640	64533690	45	ENSMUST00000155374	lincRNA	0.597035238996108	21.54	1	0	0.465	28	37	20	14	3	10
chr14	26324869	26324919	-44280	ENSMUST00000156682	processed_transcript	NA	NA	0	0	0.49	28	29	24	11	3	17
chr15	102019393	102019443	56	Csad	protein_coding	0.93204160176931	4.06	1	0	1	23	37	29	13	3	7
chr17	34784539	34784589	408	Atf6b	protein_coding	0.201519196648629	21.39	0	0	1	26	41	27	8	3	7
chr18	61528032	61528082	29497	ENSMUST00000083601	miRNA	NA	NA	0	0	0.027	16	35	24	13	5	19
chrX	71558262	71558312	-80	Fam50a	protein_coding	0.975693914859439	1.56	0	1	0.211	17	44	27	10	1	13
chr1	135027718	135027768	23	Ppp1r15b	protein_coding	0.00731357827155317	15.85	0	0	1	32	27	26	11	2	13
chr2	165764079	165764129	-12763	ENSMUST00000119909	processed_pseudogene	NA	NA	2	0	0.668	29	24	31	16	3	8
chr4	102185730	102185780	42753	Pde4b	processed_transcript	0.0133170929448471	3.7	1	0	0.509	47	31	14	5	1	13
chr5	38880661	38880711	2483	Slc2a9	retained_intron	0.0145672452046098	5.97	1	0	0.203	34	31	22	11	2	11
chr6	124428543	124428593	-13756	Clstn3	protein_coding	0.28234012326166	22.81	1	0	0.297	20	28	26	16	10	11
chr7	27951869	27951919	-73	Egln2	protein_coding	0.270930603346921	9.93	2	0	0.867	29	32	19	12	8	11
chr7	134479370	134479420	9542	Zfp768	protein_coding	0.0641587623774777	5.71	2	0	0.358	42	28	18	7	4	12
chr8	13338403	13338453	-378	Tfdp1	protein_coding	0.103494647998244	12.53	1	0	0.049	19	28	34	10	3	17
chr8	35867990	35868040	-2336	Dusp4	protein_coding	NA	NA	0	0	0.992	19	51	15	10	7	9
chr8	87497821	87497871	2491	Prdx2	retained_intron	0.389343243278315	9.12	0	1	0.154	28	36	25	8	4	10
chr8	108660879	108660929	-30	Esrp2	protein_coding	0.00080787007783621	1.46	1	0	1	18	39	32	10	7	5
chr9	100543832	100543882	-10	Stag1	protein_coding	0.204298625714645	4.76	0	0	1	23	27	30	14	8	9
chr11	82658636	82658686	933	Rffl	protein_coding	0.286970466938761	6.32	2	0	0.375	47	26	13	9	2	14
chr11	97296601	97296651	-973	Arhgap23	processed_transcript	0.0999068571693034	14.35	0	1	0.183	29	26	23	13	8	12
chr11	109857134	109857184	0	Abca8b	protein_coding	0.142548962458304	4.43	1	0	0.269	19	46	10	13	2	21
chr16	4377829	4377879	41691	Adcy9	protein_coding	0.276492460602599	5.48	0	0	0.74	34	20	19	16	7	15
chr16	4964480	4964530	42	4930451G09Rik	protein_coding	0.778115063453531	9.49	0	1	0.077	27	28	27	15	6	8
chr2	33324138	33324188	-84	Zbtb43	protein_coding	0.0233915029687610	9.89	0	0	0.997	18	33	24	15	7	13
chr4	133637723	133637773	-479	Aim1l	retained_intron	0.261590659911997	4.51	2	0	1	21	35	34	15	1	4
chr4	145742693	145742743	6291	1700029I01Rik	protein_coding	0.96525694818934	10.85	0	0	0	21	21	15	24	7	22
chr4	145741439	145741489	7545	1700029I01Rik	protein_coding	0.96525694818934	10.85	1	0	0	15	13	23	20	17	22
chr4	153871202	153871252	31647	Prdm16	processed_transcript	0.144547730153045	19.97	1	0	0.029	19	32	16	15	8	20
chr6	90494548	90494598	-6210	Aldh1l1	protein_coding	0.00126253888011045	20.75	1	0	0	23	30	29	10	3	15
chr6	97241632	97241682	17022	Frmd4b	processed_transcript	0.163110359145892	18.15	2	0	0.396	29	27	23	7	4	20
chr6	121135399	121135449	1508	Pex26	nonsense_mediated_decay	0.000591985792016552	11.53	0	0	0.076	17	41	25	13	6	8
chr6	134122192	134122242	-75366	Etv6	processed_transcript	0.458675894490144	19.7	0	0	1	13	27	32	17	5	16
chr6	146861743	146861793	24657	Ppfibp1	protein_coding	0.288811772663308	4.36	2	0	0.34	28	21	24	17	4	16
chr7	106316672	106316722	14530	Dgat2	protein_coding	0.0305562844867885	15.09	1	0	0.156	30	28	18	13	6	15
chr10	57162851	57162901	43283	ENSMUST00000150743	lincRNA	NA	NA	0	0	0	23	16	22	17	8	24
chr10	81063748	81063798	45	Tle6	protein_coding	0.932386421887877	4.26	1	0	0.456	17	32	31	11	2	17
chr11	53577293	53577343	-6198	Irf1	protein_coding	0.0183272850066130	2.66	0	0	0.06	19	39	23	15	6	8
chr12	8570143	8570193	8954	ENSMUST00000157193	miRNA	NA	NA	1	0	0.078	12	43	30	10	4	11
chr12	99759791	99759841	52602	Kcnk10	protein_coding	0.279137209710226	15.31	2	0	0.01	42	32	12	13	3	8
chr15	58880913	58880963	32606	Mtss1	protein_coding	0.00113162867473647	14.08	1	0	0.225	19	37	29	12	3	10
chr18	10599413	10599463	-3686	Esco1	protein_coding	0.0729209026043788	9.41	1	0	0.235	36	23	30	8	3	10
chr1	164478594	164478644	34	Mettl13	protein_coding	0.0120020891857045	10.1	1	0	0.209	23	34	22	18	4	8
chr1	182688236	182688286	32087	Acbd3	protein_coding	0.175707530826398	21.74	1	0	0.046	26	29	21	9	8	16
chr4	133913432	133913482	7882	Extl1	processed_transcript	0.482930435343027	15.35	1	0	0.096	22	25	24	14	5	19
chr4	153331250	153331300	-71	A430005L14Rik	protein_coding	0.192803823663109	17.3	1	0	0.113	19	40	15	17	3	15
chr5	28398596	28398646	714	Insig1	protein_coding	0.111961997565842	22.65	2	0	0.998	32	27	17	13	12	8
chr5	74591076	74591126	-220	Rasl11b	protein_coding	0.304719747772934	23.48	0	2	0.147	15	42	25	12	7	8
chr5	122161381	122161431	-212	Atxn2	protein_coding	0.0140616678848853	4.25	0	0	1	27	42	20	8	3	9
chr5	140267311	140267361	-131	Mafk	protein_coding	0.195851271257007	6.53	0	0	0.408	22	29	18	19	2	19
chr6	86079996	86080046	51943	Add2	protein_coding	0.462302904290723	13	3	0	0.103	20	49	9	13	11	7
chr7	71069692	71069742	-89	Klf13	protein_coding	0.0183790638110541	11.26	0	0	0.097	28	20	28	14	9	10
chr8	122893015	122893065	-119726	Gse1	protein_coding	0.356342356433137	14.89	0	0	0.058	26	20	34	21	1	7
chr9	65932081	65932131	7048	Snx1	retained_intron	0.0343505528780236	3.19	1	0	0.135	28	22	25	10	7	17
chr9	75257135	75257185	645	Mapk6	protein_coding	0.349406082038098	10.28	1	0	1	35	34	18	10	4	8
chr9	114843180	114843230	-100	Gpd1l	protein_coding	0.0280307887558671	10.2	1	0	0.975	21	22	34	14	5	13
chr9	121812722	121812772	5165	Ccbp2	protein_coding	0.0573286355959504	17.72	2	0	0.049	28	31	20	14	1	15
chr11	4089337	4089387	2570	Tbc1d10a	protein_coding	0.737063003290953	5.82	1	0	1	24	33	25	16	1	10
chr11	20279052	20279102	-42984	Gm10481	protein_coding	0.481581185969881	5.13	0	0	0	16	9	17	21	5	41
chr11	117690296	117690346	-2915	Tk1	protein_coding	0.745130555854382	10.87	1	0	0.47	26	29	20	17	0	17
chr12	73386341	73386391	-48655	Rtn1	protein_coding	0.176466339937038	4.95	0	0	0.072	22	28	26	11	8	14
chr12	88142104	88142154	-8778	ENSMUST00000157778	misc_RNA	NA	NA	1	0	1	20	32	25	14	11	7
chr14	34260611	34260661	-292	Mapk8	protein_coding	0.157504943097541	16.64	1	0	0.989	24	30	28	16	4	7
chr15	74722455	74722505	-10346	2010109I03Rik	protein_coding	0.673121283596208	3.2	1	0	0.161	19	31	22	14	1	22
chr15	85159712	85159762	-7073	Atxn10	protein_coding	0.144227030681764	7.19	0	0	0.278	27	28	26	10	3	15
chr16	32003304	32003354	44	Senp5	protein_coding	0.617691901543643	5.35	0	0	0.957	34	24	23	10	3	15
chr16	44061644	44061694	-33611	Gramd1c	protein_coding	0.990936104606758	12.77	0	1	0.182	25	11	37	13	10	13
chr16	70314230	70314280	-77	Gbe1	protein_coding	0.437715767420541	14.83	1	0	0.997	28	35	23	8	4	11
chr17	35035215	35035265	-174	Ehmt2	protein_coding	0.00352715516347107	6.46	0	0	0.17	27	32	26	9	3	12
chr18	38372382	38372432	-2991	Pcdh1	protein_coding	0.356659983367697	1.85	0	0	1	19	24	28	15	9	14
chr19	41462975	41463025	-3392	Pik3ap1	protein_coding	0.136858879789534	4.04	2	0	0.437	34	22	21	16	6	10
chr1	155538394	155538444	23800	Rgs8	processed_transcript	0.459890940923889	10.72	1	0	0.662	39	27	18	10	5	9
chr2	75543357	75543407	555	ENSMUST00000135244	processed_transcript	0.183885248434939	18.49	0	0	0.99	30	33	14	18	3	10
chr3	83669209	83669259	-23749	Tlr2	protein_coding	0.0664061315810688	23.75	1	0	0	16	40	22	10	6	14
chr3	88228601	88228651	435	Slc25a44	protein_coding	0.00748163188992839	18.35	1	0	0.991	24	30	24	18	3	9
chr3	146231280	146231330	28271	Dnase2b	protein_coding	0.0295525450266016	17.16	1	0	0.206	24	32	29	13	2	8
chr4	154307760	154307810	-5113	Tnfrsf14	processed_transcript	0.687280880840677	1.48	1	0	0.655	16	36	27	11	6	12
chr5	137755595	137755645	-185	Trip6	protein_coding	0.0283757313228922	7.09	0	0	0.854	25	36	20	11	7	9
chr7	127315973	127316023	-1374	Anks4b	protein_coding	0.441750465122379	5.76	1	0	0	26	17	28	14	10	13
chr7	135075498	135075548	-1905	Prss8	protein_coding	0.0689335169951325	8.18	1	0	0.018	21	25	22	21	5	14
chr9	20969562	20969612	-571	Pde4a	protein_coding	0.402519080206729	15.86	2	0	1	21	35	22	8	7	15
chr10	82240957	82241007	-14093	Nfyb	protein_coding	0.125938943845969	6.21	1	0	0.041	29	23	22	19	3	12
chr13	113276716	113276766	22424	Il6st	protein_coding	0.164546671459827	19.67	2	0	0	17	37	24	13	8	9
chr17	8466067	8466117	-9677	Brp44l	protein_coding	0.404854860088004	17.32	1	0	0.409	24	26	21	20	3	14
chr17	13405065	13405115	7182	Gm10512	protein_coding	0.52128626101774	14.39	0	0	0	22	20	9	15	16	26
chr17	87687422	87687472	-4704	Ttc7	nonsense_mediated_decay	0.0593949430335338	3.08	0	1	0.037	16	42	26	9	9	6
chr19	34951371	34951421	1011	Pank1	protein_coding	0.048155606028417	6.46	2	0	0.144	38	33	17	11	3	6
chr1	155997570	155997620	-53632		protein_coding	NA	NA	0	0	1	15	25	42	18	2	5
chr4	32607665	32607715	5928	ENSMUST00000122662	misc_RNA	NA	NA	1	0	0.765	34	20	20	13	6	14
chr5	144162348	144162398	-2757	ENSMUST00000061947	pseudogene	NA	NA	1	0	1	22	26	24	16	11	8
chr6	48384835	48384885	9175	Zfp467	protein_coding	0.0268639540382212	4.97	1	0	0.638	28	31	18	14	2	14
chr7	25184588	25184638	-25	1500002O20Rik	protein_coding	0.234088108127830	20.27	1	0	0.992	26	37	24	8	4	8
chr7	152114067	152114117	10010	Ccnd1	retained_intron	0.00650288735893548	9.44	1	0	0.098	21	18	24	24	6	14
chr9	34945833	34945883	-6363	ENSMUST00000157431	snoRNA	NA	NA	0	0	0.191	20	24	23	17	5	18
chr11	31743434	31743484	10799	ENSMUST00000132857	processed_transcript	NA	NA	0	0	0.129	24	25	27	9	7	15
chr12	81285110	81285160	-6723	Strm	protein_coding	NA	NA	0	0	0.12	27	20	30	13	3	14
chr14	56501242	56501292	1826	Cbln3	protein_coding	0.832208885362084	10.88	1	0	0.285	18	33	17	16	7	16
chr2	169854978	169855028	41168	ENSMUST00000125190	lincRNA	NA	NA	0	1	0.018	27	22	26	8	7	16
chr3	151509485	151509535	-8916	Ptgfr	protein_coding	0.229968022592917	2.13	1	1	0.762	27	26	24	15	2	12
chr4	33335352	33335402	108	Pnrc1	protein_coding	0.000507399917682915	22.55	1	0	0.979	17	47	20	12	4	6
chr4	140868722	140868772	3938	Epha2	processed_transcript	0.207986516500164	19.03	1	0	0.063	25	22	22	15	10	12
chr5	31350330	31350380	20	Slc5a6	protein_coding	0.00647710793627162	10.3	1	0	0.898	25	36	19	12	1	13
chr6	108416343	108416393	4897	Gm10429	protein_coding	NA	NA	0	1	0.729	15	29	34	14	4	10
chr8	49841069	49841119	-81050	Odz3	protein_coding	0.0758028264086776	5.76	0	0	1	26	19	27	17	4	13
chr10	3206007	3206057	-5003	Cnksr3	protein_coding	0.0617359307043999	2.81	1	0	0.318	38	25	18	7	3	15
chr10	57164957	57165007	41177	ENSMUST00000150743	lincRNA	NA	NA	0	0	0.181	15	24	20	14	13	20
chr11	87476131	87476181	-68	Rnf43	retained_intron	0.128034050350711	7.69	0	0	1	22	36	26	9	4	9
chr11	101562297	101562347	-31911	Dhx8	retained_intron	0.298603567235443	11.5	1	1	0.129	28	32	23	11	4	8
chr12	85740938	85740988	872	Entpd5	protein_coding	0.426292583959878	10.14	2	0	0.133	14	38	24	13	8	9
chr14	70204775	70204825	477	Rhobtb2	protein_coding	0.762114211954446	10.52	1	0	1	36	28	13	9	4	16
chr15	59484480	59484530	4297	Trib1	protein_coding	0.211324259307217	14.75	0	0	1	24	25	33	8	2	14
chr15	88682359	88682409	-10521	Pim3	protein_coding	0.00171830351914160	10.22	1	0	0.778	31	24	26	14	6	5
chr17	80495466	80495516	-8786	ENSMUST00000157651	snRNA	NA	NA	0	0	0	26	33	21	9	5	12
chr18	64648870	64648920	-173	Fech	protein_coding	0.0153365878852042	11.85	0	0	0.007	21	27	26	16	3	13
chr18	75688371	75688421	14097	Gm10532	protein_coding	NA	NA	2	0	1	23	31	25	13	5	9
chr19	36779440	36779490	666	ENSMUST00000149601	processed_transcript	0.226605469780881	10.51	1	0	0.018	28	20	24	12	4	18
chr19	41461876	41461926	-2293	Pik3ap1	protein_coding	0.136858879789534	4.04	1	0	0.181	21	36	23	16	2	8
chr19	47045562	47045612	-8800	Nt5c2	protein_coding	0.391588354699845	6.72	2	0	0.869	18	38	26	11	4	9
chr1	74442284	74442334	1425	ENSMUST00000083534	miRNA	NA	NA	0	0	1	14	23	25	16	11	16
chr1	78534434	78534484	256	Mogat1	processed_transcript	0.108354526529200	21.11	1	0	0.526	18	34	19	10	5	19
chr1	138520833	138520883	-620	Zfp281	protein_coding	0.00281363242897329	10.88	0	1	1	28	33	25	10	0	9
chr2	118639690	118639740	-24	D2Ertd750e	protein_coding	0.127450603706579	5.93	2	0	1	13	44	19	13	6	10
chr3	146258967	146259017	584	Dnase2b	protein_coding	0.0295525450266016	17.16	1	0	0.144	34	32	12	7	7	13
chr4	86315955	86316005	-16	Plin2	protein_coding	0.0030462875331765	3.43	1	0	0.328	30	28	24	7	3	13
chr4	117651115	117651165	3499	ENSMUST00000146982	processed_transcript	NA	NA	0	0	0.065	18	31	29	9	6	12
chr4	130597245	130597295	-30881	ENSMUST00000153810	processed_transcript	NA	NA	2	0	0.395	20	29	28	16	1	11
chr5	123140754	123140804	6833	ENSMUST00000071235	pseudogene	NA	NA	2	0	0.046	21	23	22	13	1	25
chr7	73059869	73059919	-12219	Pcsk6	protein_coding	0.88299382347237	5.06	1	0	0.978	23	33	23	12	4	10
chr7	139862626	139862676	-11084	ENSMUST00000132849	processed_transcript	NA	NA	0	0	0.508	25	18	31	9	4	18
chr8	87514413	87514463	-78	Hook2	protein_coding	6.34570273687827e-05	9.05	1	0	1	17	43	26	14	2	3
chr9	34935376	34935426	-11006	St3gal4	protein_coding	0.00365031294399126	16.03	1	0	0.411	27	27	18	12	7	14
chr9	44113700	44113750	-8	Hinfp	protein_coding	0.552222116794386	8.15	1	0	0.782	22	39	22	13	3	6
chr9	74800664	74800714	-2	BC031353	protein_coding	NA	NA	1	0	1	32	25	27	12	0	9
chr10	80888229	80888279	1605	Nfic	protein_coding	0.163229475806681	16.44	1	0	0.931	24	31	20	14	4	12
chr11	78241314	78241364	-5620	Slc13a2	protein_coding	0.302471062049368	22.04	1	0	0.014	21	39	23	9	4	9
chr11	94463480	94463530	-320	Acsf2	protein_coding	0.516878402385405	8.48	2	0	0.291	25	36	21	8	3	12
chr12	113826711	113826761	-259	Inf2	protein_coding	0.0886472294465221	3.93	1	0	0.222	22	48	18	7	1	9
chr14	70940816	70940866	-4320	Reep4	protein_coding	0.0336855399525318	4.44	1	0	1	33	18	28	5	7	14
chr16	4880713	4880763	-423	Fam100a	protein_coding	0.308865181935122	15.04	0	0	0.985	19	41	17	11	2	15
chr16	22857651	22857701	-65	Tbccd1	protein_coding	0.137207444599280	17.96	0	0	0.971	20	39	20	14	2	10
chr17	13406086	13406136	-7943	Smok2a	protein_coding	NA	NA	0	0	0.127	31	9	23	13	10	19
chr19	23209464	23209514	99	ENSMUST00000058189	protein_coding	NA	NA	1	0	1	18	59	13	7	1	7
chr19	57440785	57440835	5276	Fam160b1	protein_coding	0.00186857815528548	10.62	0	1	0.228	21	40	23	8	3	10
chr2	119180969	119181019	4029	Chac1	protein_coding	0.0116854964483253	10	1	0	0.13	24	19	25	10	6	20
chr2	143835643	143835693	1331	Rrbp1	protein_coding	0.000918600974265722	1.84	1	0	0.769	31	21	21	13	1	17
chr4	145704974	145705024	-8936	1700029I01Rik	protein_coding	NA	NA	0	0	0	12	17	16	24	18	17
chr5	66506072	66506122	-16679	Rbm47	protein_coding	0.260233148022191	7.84	2	0	0.327	31	24	23	3	12	11
chr5	99420863	99420913	45210	Prkg2	protein_coding	0.73688483387583	20.87	2	0	0.212	23	29	26	10	8	8
chr5	125055371	125055421	6595	Tctn2	retained_intron	0.44702939587701	4.7	1	0	0	21	33	25	15	1	9
chr6	88682099	88682149	7302	Mgll	protein_coding	0.00518484904237372	11.63	1	0	0.037	23	17	28	15	6	15
chr6	141723153	141723203	-847		protein_coding	NA	NA	2	0	0	19	31	33	10	5	6
chr7	29167280	29167330	-3031	Zfp36	protein_coding	0.374784023231503	9.08	0	0	1	16	45	18	11	7	7
chr7	71221036	71221086	-77670	Trpm1	protein_coding	0.160702632394354	18.35	0	0	0	19	14	20	18	8	25
chr8	13057475	13057525	-3465	Proz	protein_coding	0.188283210096909	20.09	0	0	0.299	20	29	25	15	2	13
chr9	106132964	106133014	6426	Alas1	retained_intron	0.00171668737570303	12.9	0	0	0	22	12	31	17	9	13
chr9	106349708	106349758	225	Abhd14a	protein_coding	0.169725769803453	23.94	1	0	0.017	32	26	17	12	10	7
chr9	108250179	108250229	5	Usp4	protein_coding	0.101885792160702	6.9	0	0	1	34	29	22	11	1	7
chr10	24431716	24431766	56	Enpp1	protein_coding	0.55550180329741	8.55	0	1	1	23	24	21	16	5	15
chr11	69231145	69231195	-3993	Kdm6b	protein_coding	0.586450453561625	12.09	0	0	1	19	35	19	15	8	8
chr11	102050888	102050938	-21	G6pc3	protein_coding	0.803472349423966	22.57	2	0	1	30	36	20	5	0	13
chr12	84430044	84430094	21813	Dpf3	protein_coding	0.510959618326165	0.78	0	0	0.034	13	37	25	14	2	13
chr12	105642339	105642389	-2575	Serpina3n	protein_coding	0.22551687291501	22.86	1	1	0.128	30	28	19	8	6	13
chr14	75530943	75530993	2	Lcp1	protein_coding	0.360621858288587	23.56	1	0	1	26	32	23	11	6	6
chr14	119406020	119406070	-106	Uggt2	processed_transcript	0.291368020378436	8.59	2	1	0.013	40	10	26	10	6	12
chr16	21550033	21550083	-18379	Vps8	retained_intron	0.169255943590615	5.27	0	0	0.129	24	22	19	14	9	16
chr16	24121049	24121099	-132136	Bcl6	protein_coding	0.595127545091782	14.33	1	0	0.837	25	38	15	8	1	17
chr17	5095851	5095901	16243	ENSMUST00000122283	unprocessed_pseudogene	NA	NA	2	0	1	30	28	24	7	10	5
chr18	61597868	61597918	28914	ENSMUST00000158916	snRNA	NA	NA	0	0	0.57	15	23	29	14	4	19
chr18	84854984	84855034	6	Cndp2	protein_coding	0.0267731000480303	1.48	0	1	0.982	21	42	28	6	4	3
chr19	4036480	4036530	1416	Gstp1	protein_coding	0.00824924777977184	14.9	0	0	0.068	29	26	19	12	3	15
chr19	42120271	42120321	-45	Dhdpsl	protein_coding	0.0280629710072563	10.3	0	0	0.997	29	38	15	15	4	3
chr1	74063359	74063409	-18342	Tns1	protein_coding	NA	NA	0	0	1	22	18	24	13	5	21
chr4	104859424	104859474	29497	Ppap2b	protein_coding	0.0226799087716631	8.45	2	0	1	31	30	13	16	2	11
chr4	145705459	145705509	-9421	1700029I01Rik	protein_coding	NA	NA	0	0	0	14	19	22	19	9	20
chr7	25337540	25337590	5352	Xrcc1	protein_coding	0.623597924817277	20.92	1	0	0.662	21	18	25	17	3	19
chr8	116614704	116614754	-42728	Nudt7	protein_coding	0.000685838570006761	12.98	0	1	0.073	19	37	19	11	4	13
chr8	120225366	120225416	-474	Hsd17b2	protein_coding	0.0816125772158663	22.78	1	0	0.962	32	23	23	14	3	8
chr9	14793209	14793259	56670	Panx1	protein_coding	0.637957792223772	21.82	0	0	0.097	17	4	31	20	5	26
chr9	115220041	115220091	-480	Stt3b	protein_coding	0.776238056365942	22.65	2	0	1	27	26	26	8	7	9
chr9	119252094	119252144	1541	Acaa1a	protein_coding	0.0948486939603183	8.99	2	0	0.619	24	33	15	12	4	15
chr11	68911161	68911211	-1264	Per1	protein_coding	0.0276212817635928	11.19	1	0	0.997	14	31	30	12	1	15
chr15	98447426	98447476	-9387	Adcy6	protein_coding	0.0640723743055239	8.97	0	0	0.44	14	28	22	12	5	22
chr15	98711964	98712014	-154	Rhebl1	protein_coding	0.144928363443695	4.12	1	0	1	22	43	20	9	2	7
chr16	59471766	59471816	143	Mina	protein_coding	0.178308495584911	0.11	1	0	0.178	24	36	22	8	4	9
chr1	74443109	74443159	2250	ENSMUST00000083534	miRNA	NA	NA	0	0	0.849	22	16	14	24	12	14
chr2	164259979	164260029	8682	Sdc4	protein_coding	0.267128016746141	22.27	1	0	0.947	38	28	10	8	6	12
chr3	3008242	3008292	-499763	Hnf4g	protein_coding	0.212121479425123	5.57	0	0	0	18	14	21	14	12	23
chr3	96379678	96379728	-1204		protein_coding	NA	NA	1	0	1	32	16	18	9	0	27
chr4	140173286	140173336	-331	Arhgef10l	protein_coding	0.049455877652041	2.26	0	1	0.07	24	21	28	18	4	7
chr5	120026930	120026980	-48996	ENSMUST00000156235	processed_transcript	NA	NA	1	0	0.1	33	13	21	7	10	18
chr5	135625537	135625587	6	Tbl2	nonsense_mediated_decay	0.0208531427187182	13.23	0	0	1	21	29	17	10	5	20
chr8	87284489	87284539	11724	Nfix	protein_coding	0.048247799342415	9.28	0	0	0.474	27	21	18	13	6	17
chr8	129259858	129259908	-114268	A630001O12Rik	protein_coding	NA	NA	0	0	1	25	24	17	13	7	16
chr9	102992837	102992887	-21419	Rab6b	protein_coding	0.313310061325000	22.26	1	0	0.115	31	33	18	8	5	7
chr9	108667403	108667453	-26239	ENSMUST00000083740	snRNA	NA	NA	0	0	0.114	19	31	28	11	9	4
chr10	17271808	17271858	-171199	Cited2	protein_coding	0.4921575047407	2.82	2	0	0.154	19	29	21	11	3	19
chr11	6316256	6316306	402	Ppia	retained_intron	0.748235479407458	10.75	1	0	0.537	36	23	11	12	3	17
chr11	118748607	118748657	1371	D11Bwg0517e	processed_transcript	0.119055232402072	22.2	0	0	0	14	12	38	11	8	19
chr14	8871766	8871816	36334	Abhd6	protein_coding	0.00199096747432993	11.12	0	0	0.811	22	29	27	14	4	6
chr14	70606337	70606387	1082	Sorbs3	protein_coding	0.417840878665072	7.02	0	0	0.992	29	29	18	8	3	15
chr15	38591650	38591700	-24	Atp6v1c1	protein_coding	0.066447756557152	9.43	1	0	1	18	44	16	14	7	3
chr16	4880459	4880509	-169	Fam100a	protein_coding	0.308865181935122	15.04	0	0	1	16	49	14	11	3	9
chr16	10525435	10525485	17687	Dexi	protein_coding	0.032968745776695	19.92	2	0	0.007	22	18	24	9	9	20
chr16	91727902	91727952	916	Cryzl1	retained_intron	0.0667366319263983	6.62	2	0	0.819	20	32	18	13	8	11
chr17	31925439	31925489	67273	Sik1	protein_coding	0.0223139444403263	13.06	1	0	0.396	29	31	14	12	5	11
chr17	33822422	33822472	-101	Hnrnpm	retained_intron	0.522979710126321	15.76	0	0	1	18	37	18	14	5	10
chr18	35658511	35658561	-6	Sil1	protein_coding	0.89309928563252	22.72	0	0	1	32	23	18	12	3	14
chr1	71934501	71934551	-116336		protein_coding	NA	NA	0	0	0.984	19	21	37	13	2	9
chr1	75658845	75658895	25905	ENSMUST00000121823	processed_pseudogene	NA	NA	0	0	1	24	32	22	8	5	10
chr2	24906603	24906653	-244	Pnpla7	retained_intron	0.0554397143688187	5.5	1	0	0.872	27	21	26	7	4	16
chr2	122060921	122060971	371	Sord	protein_coding	0.0316372265158067	14.48	1	0	0.996	31	31	14	10	1	14
chr2	146328464	146328514	9146	Ralgapa2	protein_coding	0.00701946301389508	6.06	1	0	0.026	17	29	26	9	8	12
chr3	51005760	51005810	-22584	Ccrn4l	protein_coding	0.00749966962271438	12.57	2	0	0.274	19	19	33	10	1	19
chr4	140903318	140903368	-386	ENSMUST00000124848	processed_transcript	NA	NA	1	0	0.111	26	33	14	10	3	15
chr4	146902524	146902574	-266	ENSMUST00000117417	processed_pseudogene	0.266515126674743	6.86	0	0	0.507	14	24	16	24	7	16
chr5	34642026	34642076	-10953	Zfyve28	protein_coding	0.628254191592417	21.96	1	0	0.017	16	20	29	18	5	13
chr6	125262698	125262748	1149	Ltbr	protein_coding	0.0126104949511770	8.03	1	0	1	30	9	27	17	3	15
chr7	54051136	54051186	-88	Hps5	protein_coding	0.493127228346418	3.07	0	0	1	17	53	14	11	1	5
chr7	71220695	71220745	-78011	Trpm1	protein_coding	0.160702632394354	18.35	0	0	0	18	15	15	17	14	22
chr7	87781657	87781707	779	ENSMUST00000142678	processed_transcript	NA	NA	1	0	0.231	23	33	17	10	6	12
chr7	104889687	104889737	-3215	Aqp11	protein_coding	0.124546816126759	14.48	0	0	0.025	13	45	16	9	2	16
chr8	41658019	41658069	-56843	Cnot7	protein_coding	0.0915523665991604	8.18	0	1	0.021	25	20	23	14	6	13
chr9	74768516	74768566	-32150	BC031353	protein_coding	NA	NA	1	0	0.699	26	30	17	12	3	13
chr10	57162489	57162539	43645	ENSMUST00000150743	lincRNA	NA	NA	0	0	0	19	16	17	18	10	21
chr11	86621336	86621386	-163	Dhx40	protein_coding	0.160993772270170	15.54	0	0	0.091	27	25	24	13	4	8
chr12	25782200	25782250	-1270	Id2	protein_coding	0.371636076234605	1.6	1	0	0.937	21	39	18	7	3	13
chr12	73750434	73750484	15334	Dhrs7	protein_coding	0.219820695472393	9.92	0	0	0.149	22	35	16	12	5	11
chr12	78063139	78063189	24	Max	protein_coding	0.105887052044217	12.21	0	0	1	26	23	28	14	3	7
chr14	31835918	31835968	38	Pbrm1	protein_coding	0.229622905772192	8.31	1	0	1	28	30	17	13	5	8
chr14	69902482	69902532	491	Slc25a37	protein_coding	0.0389216967261583	13.58	0	0	0.036	12	44	15	13	6	11
chr14	71166762	71166812	-352	Xpo7	protein_coding	0.0916059512482262	14.99	1	0	0.006	23	39	22	7	3	7
chr15	7110440	7110490	6105	Lifr	protein_coding	0.302300185927834	14.9	0	0	0.17	25	18	25	10	9	14
chr15	7110067	7110117	5732	Lifr	protein_coding	0.302300185927834	14.9	1	0	0.057	12	12	32	11	6	28
chr15	96203157	96203207	15976	Arid2	protein_coding	0.0835257910436813	6.91	1	0	1	26	24	19	11	9	12
chr16	31529876	31529926	71699	Bdh1	processed_transcript	0.0013496994717115	8.2	0	1	0.059	26	25	24	13	4	9
chr16	49896385	49896435	-16896		protein_coding	NA	NA	0	0	0.453	28	19	22	12	6	14
chr18	13027730	13027780	-139	Osbpl1a	protein_coding	0.0800438877303538	8.35	1	0	0	21	30	25	12	3	10
chr18	21089607	21089657	-13494	Rnf125	protein_coding	3.51944997028894e-06	0.2	0	1	0.372	17	36	20	10	5	13
chr18	65382571	65382621	-25919	ENSMUST00000083468	miRNA	NA	NA	0	0	0.025	31	12	27	7	3	21
chr19	7012388	7012438	2868	Gpr137	protein_coding	0.0819350180316543	0.61	1	0	0.259	31	27	21	12	1	9
chr19	7049046	7049096	-467	Ppp1r14b	protein_coding	0.242882518541214	12.99	2	0	0.994	30	36	19	6	3	7
chr19	53977396	53977446	-465	Pdcd4	protein_coding	0.186345813734737	3.34	1	0	0.077	23	38	22	9	3	6
chr19	55332170	55332220	3769	Acsl5	protein_coding	0.087772472142106	3.85	1	0	0.068	24	19	22	14	9	13
chr3	3001379	3001429	-506626	Hnf4g	protein_coding	0.212121479425123	5.57	0	0	0	18	13	17	19	8	25
chr3	3003091	3003141	-504914	Hnf4g	protein_coding	0.212121479425123	5.57	1	0	0	20	16	22	15	4	23
chr3	3000727	3000777	-507278	Hnf4g	protein_coding	0.212121479425123	5.57	1	0	0	19	15	16	14	12	24
chr3	129235283	129235333	4	Elovl6	protein_coding	0.900517635936178	13.12	0	0	1	26	32	15	8	7	12
chr4	97771115	97771165	-13355	ENSMUST00000092532	pseudogene	0.467775352909044	9.75	1	0	0.049	16	22	26	15	7	14
chr4	100848852	100848902	9153	Jak1	processed_transcript	0.725213929930031	7.72	0	0	0.997	19	27	24	15	9	6
chr4	154745065	154745115	-9620	Prkcz	protein_coding	0.195613171840830	9.36	1	0	0.039	17	31	19	14	10	9
chr6	143510285	143510335	-26282	ENSMUST00000132321	processed_transcript	NA	NA	1	1	0.075	20	17	25	18	7	13
chr7	46522167	46522217	-2288	Gm16387	protein_coding	NA	NA	0	0	0	19	6	18	15	14	28
chr8	74967511	74967561	233	Calr3	protein_coding	0.420597831941551	0.17	1	0	1	28	25	26	8	3	10
chr8	108328890	108328940	22335	Ranbp10	protein_coding	0.0468179179159598	3.34	1	0	0.974	36	20	20	13	3	8
chr9	31061432	31061482	17133	ENSMUST00000158944	snoRNA	NA	NA	1	0	0.582	11	40	20	8	8	13
chr10	127104046	127104096	-108	Tmem194	processed_transcript	0.0642099406856474	0.74	1	0	1	22	20	27	7	9	15
chr13	37629363	37629413	-102370	ENSMUST00000153078	lincRNA	NA	NA	1	0	0.151	16	30	18	14	5	17
chr14	51618078	51618128	-9501	Rnase10	protein_coding	0.208653928779770	13.15	3	0	0.033	29	26	21	11	4	9
chr15	59615956	59616006	135773	Trib1	protein_coding	0.211324259307217	14.75	0	0	1	32	22	20	14	3	9
chr16	11001966	11002016	-7000	ENSMUST00000153144	lincRNA	NA	NA	1	0	0.061	24	24	20	14	8	10
chr17	13407475	13407525	-6554	Smok2a	protein_coding	NA	NA	0	0	0	15	7	14	17	19	28
chr3	116032548	116032598	-76201	Gpr88	protein_coding	0.669161146377715	16.24	1	0	0.056	15	38	19	12	1	14
chr4	16089123	16089173	1642	Ripk2	nonsense_mediated_decay	0.0428955978195016	6.98	0	0	0.322	18	26	25	13	4	13
chr4	133523225	133523275	-60	Hmgn2	processed_transcript	0.692643449847741	7.58	0	1	1	15	35	23	12	5	9
chr7	147903678	147903728	13639	Olfr541	protein_coding	NA	NA	0	0	0.159	29	31	14	12	5	8
chr8	88011902	88011952	-4548	Gpt2	protein_coding	0.00633775226850904	16.85	1	0	0.454	21	21	31	8	4	14
chr9	55125523	55125573	4880	Nrg4	protein_coding	0.00646464089799486	13.31	2	0	0.172	14	35	31	9	1	9
chr10	57162134	57162184	44000	ENSMUST00000150743	lincRNA	NA	NA	0	1	0	11	20	14	19	10	25
chr13	95020894	95020944	-4406	Scamp1	protein_coding	0.0378041274808653	8.31	2	0	0.546	18	42	21	5	1	12
chr14	62951137	62951187	257	Rnaseh2b	protein_coding	0.0997529649526235	15.66	1	0	0.461	15	44	15	9	7	9
chr14	64562540	64562590	54	Sox7	protein_coding	0.395420077978024	10.26	0	1	0.721	14	35	28	13	1	8
chr17	56465189	56465239	-271	Kdm4b	protein_coding	0.250937897259854	20.85	1	0	1	23	36	19	6	3	12
chr18	38367507	38367557	1884	Pcdh1	protein_coding	0.356659983367697	1.85	1	0	0.148	30	17	17	16	7	12
chr19	27293504	27293554	1455	Vldlr	protein_coding	0.144390437574224	23.71	0	0	0.994	20	34	19	10	5	11
chr1	195211840	195211890	-15389	Camk1g	protein_coding	0.272523906159476	15.07	1	0	0	17	13	32	15	9	12
chr2	7181972	7182022	-89727	ENSMUST00000104208	snRNA	NA	NA	1	1	1	22	45	14	11	2	4
chr2	25988492	25988542	-5549	ENSMUST00000155199	processed_transcript	NA	NA	1	0	0.997	20	31	20	13	5	9
chr2	91298828	91298878	1088	Lrp4	protein_coding	0.0241582766914605	11.7	0	1	1	20	27	27	9	7	8
chr3	108633553	108633603	9850	Stxbp3a	protein_coding	0.407062185992441	9.39	1	0	0.084	10	37	23	14	3	11
chr6	121048656	121048706	-17054		protein_coding	NA	NA	1	0	0.103	17	41	22	11	2	5
chr8	47500282	47500332	-56088	Acsl1	protein_coding	0.133438251733651	15.74	0	1	0.374	16	44	22	5	4	7
chr9	21796736	21796786	-2883	Rgl3	protein_coding	0.593206576318212	21.15	1	0	0.358	33	22	23	7	1	12
chr9	24317783	24317833	446	Dpy19l1	protein_coding	0.0331555349517604	17.89	0	0	0.517	34	15	21	13	5	10
chr11	33062325	33062375	722	Npm1	protein_coding	0.277584877964105	11.49	0	0	1	32	30	10	8	7	11
chr11	86621113	86621163	-30	Dhx40	protein_coding	0.160993772270170	15.54	0	0	1	27	21	24	15	4	7
chr12	77634246	77634296	-298	Plekhg3	protein_coding	0.00337220355967580	9.23	1	0	0.918	13	41	29	12	1	2
chr13	113958273	113958323	12807	Gzmk	protein_coding	0.250646483050182	3.43	1	0	0.088	34	23	17	9	5	10
chr14	33289906	33289956	-606	ENSMUST00000104705	miRNA	NA	NA	2	0	0.692	18	17	22	12	3	26
chr15	38498948	38498998	-49952	Azin1	protein_coding	0.569989661895459	11.91	1	1	0	18	35	24	14	0	7
chr15	96862557	96862607	23805	Slc38a4	protein_coding	0.0891367801056864	8.76	1	0	0.049	19	37	18	14	3	7
chr15	103088790	103088840	19	Nfe2	protein_coding	0.0522465253653783	1.44	0	0	1	17	30	25	18	3	5
chr17	47639355	47639405	-144	Taf8	protein_coding	0.131448223050747	1.98	2	0	0.295	25	28	19	10	2	14
chr19	55177752	55177802	-172	Gpam	protein_coding	0.0447471208046381	1.86	0	0	0.823	21	20	23	14	1	19
chr2	131135165	131135215	10909	ENSMUST00000149576	processed_transcript	0.989115172677677	11.36	1	0	0.22	16	26	26	18	3	8
chr3	57539503	57539553	-514	Rnf13	protein_coding	0.56710679375786	15.09	0	0	0.622	10	26	28	17	2	14
chr3	105984461	105984511	-14004	Chi3l3	protein_coding	0.369026140028421	9.27	0	0	0.05	22	11	21	16	5	22
chr3	107916604	107916654	16468	Gnat2	processed_transcript	0.322200266608120	1.27	2	0	0.197	21	22	17	17	0	20
chr4	98735636	98735686	34808	ENSMUST00000119478	processed_pseudogene	NA	NA	3	0	0.115	24	32	15	7	5	14
chr4	98853735	98853785	-6865	Atg4c	protein_coding	0.571229425584853	10.96	0	1	0.166	18	50	14	5	1	9
chr5	28118520	28118570	-666	Paxip1	protein_coding	0.0767624996840191	15.01	1	0	0.145	27	25	17	12	2	14
chr5	35384210	35384260	-3	Hgfac	protein_coding	0.889309480871928	1.04	0	0	1	24	22	16	12	7	16
chr5	122141117	122141167	-20476	Atxn2	protein_coding	0.0140616678848853	4.25	1	0	0	27	20	29	10	3	8
chr7	17200879	17200929	-562	Grlf1	protein_coding	0.276993246410763	12.02	1	0	1	16	40	17	15	0	9
chr8	127909540	127909590	107045	Sipa1l2	protein_coding	0.498208711945418	6.38	1	0	0.016	19	26	20	11	5	16
chr9	15106069	15106119	4490	4931406C07Rik	protein_coding	0.774964991142975	22.32	1	0	0.225	16	29	20	12	10	10
chr9	63837761	63837811	27008	Smad6	nonsense_mediated_decay	0.484169153923591	20.82	1	0	0.082	27	15	29	8	6	12
chr10	66560197	66560247	-567	Reep3	protein_coding	0.549569824387698	18.98	1	1	0.035	13	33	22	9	5	15
chr10	126792471	126792521	-3668	Inhbe	protein_coding	0.352429632133933	15.12	3	0	1	22	15	28	10	3	19
chr11	121369925	121369975	8600	Tbcd	processed_transcript	0.186704473719625	9.22	2	0	0.457	15	30	21	11	4	16
chr12	103707216	103707266	-161	Golga5	protein_coding	0.82512776204904	4.55	1	0	0.997	24	33	16	14	5	5
chr13	60675395	60675445	-27888	Dapk1	protein_coding	0.000156551760875714	23.99	1	0	1	24	31	13	9	3	17
chr13	68720714	68720764	259	Mtrr	protein_coding	0.169513906334019	9.08	1	0	0.039	28	30	14	12	0	13
chr14	61275035	61275085	-50701	Spata13	protein_coding	0.0165271316313142	4.11	0	1	0.099	33	20	24	10	5	5
chr15	25859458	25859508	-11159	Fam134b	protein_coding	0.0549603476706609	7.18	0	1	0.087	19	26	20	14	5	13
chr16	93325226	93325276	-44714	ENSMUST00000103258	miRNA	NA	NA	1	0	0.994	32	11	22	8	7	17
chr19	34592965	34593015	8922	Lipa	protein_coding	0.0215292225333748	1.56	1	0	0.087	19	16	30	14	5	13
chr2	70485906	70485956	-13702	Gorasp2	protein_coding	0.250941959993785	9.33	2	0	0.217	37	18	11	9	4	17
chr2	162811975	162812025	-1066	Sgk2	protein_coding	0.00154429716678460	4.09	0	0	0.305	34	24	16	14	3	5
chr4	116668531	116668581	634	Hectd3	protein_coding	0.0516875598320477	5.73	1	1	1	25	22	22	13	3	11
chr4	133126278	133126328	-2475	ENSMUST00000120743	processed_pseudogene	NA	NA	1	0	0.667	23	27	27	9	1	9
chr4	146798696	146798746	-18859	ENSMUST00000120609	processed_pseudogene	NA	NA	0	0	0.092	22	20	11	15	14	14
chr7	119587004	119587054	15610	Parva	nonsense_mediated_decay	0.115047901457281	20.49	0	0	0.52	23	26	19	13	6	9
chr8	47890141	47890191	65051	Irf2	protein_coding	0.049627261450492	10.29	0	0	0.014	25	37	18	9	1	6
chr8	95595839	95595889	8052		protein_coding	0.712824254538978	23.25	1	0	0.999	17	22	18	11	7	21
chr10	68751003	68751053	54449	Cdk1	retained_intron	0.367372177365400	5.73	1	0	1	31	24	17	16	0	8
chr10	95079577	95079627	13176	ENSMUST00000158993	misc_RNA	NA	NA	0	0	0.428	27	34	13	9	5	8
chr11	43742786	43742836	-28099	Adra1b	protein_coding	0.00748224252744271	21.88	1	0	0.539	31	13	22	14	3	13
chr12	7883288	7883338	7138	ENSMUST00000095866	pseudogene	NA	NA	2	0	0	35	18	15	6	8	14
chr13	47265574	47265624	-23773	Rnf144b	protein_coding	0.0260861032221665	22.91	1	0	0.346	11	38	21	10	8	8
chr13	99538427	99538477	-12510	Fcho2	protein_coding	0.418853897235909	11.67	0	0	1	34	20	18	9	5	10
chr14	28058270	28058320	7070	Arhgef3	protein_coding	0.660847527558044	7.59	0	0	0.016	16	15	28	15	11	11
chr15	36868667	36868717	-59121	Gm10384	protein_coding	NA	NA	0	1	0.116	17	26	27	14	6	6
chr16	21423221	21423271	4	Vps8	protein_coding	0.169255943590615	5.27	2	0	0.989	25	35	17	9	4	6
chr16	31509324	31509374	51147	Bdh1	processed_transcript	0.0013496994717115	8.2	0	1	1	18	39	14	16	3	6
chr19	5366228	5366278	378	Banf1	protein_coding	0.156582302852378	3.65	2	0	0.484	25	29	20	12	0	10
chr1	13302840	13302890	-13062	Ncoa2	protein_coding	0.61681016124267	10.85	0	0	0.023	10	33	25	14	5	8
chr2	11423727	11423777	-24	Pfkfb3	protein_coding	0.00891861800090059	10.64	0	0	0.985	17	29	26	10	3	10
chr2	34760912	34760962	-510	Phf19	processed_transcript	0.470461703595162	0.35	0	0	1	12	29	26	15	2	11
chr2	146269432	146269482	3572	Ralgapa2	protein_coding	0.00701946301389508	6.06	1	0	0.046	10	30	19	21	4	11
chr2	172978168	172978218	-356	Pck1	protein_coding	0.00401283552093104	11.23	0	0	0.303	33	14	25	13	1	9
chr3	57239434	57239484	10223	Tm4sf4	protein_coding	0.344039333328371	0.87	1	0	0.101	24	26	16	12	6	11
chr3	151977676	151977726	25653	Fam73a	protein_coding	0.688096909463081	3.4	0	0	0	17	14	27	11	5	21
chr4	46966029	46966079	38691	Gabbr2	protein_coding	NA	NA	0	1	0.176	15	31	20	13	3	13
chr6	52534526	52534576	-27642	Hibadh	retained_intron	0.161489942833654	21.31	1	0	1	24	17	29	10	6	9
chr6	140518924	140518974	39465	ENSMUST00000122528	misc_RNA	NA	NA	0	0	1	21	19	26	10	7	12
chr7	28954723	28954773	-17	Fbl	protein_coding	0.241674332133030	10.66	1	0	0.999	19	25	27	8	1	15
chr7	108763722	108763772	-34072	Art2b	protein_coding	0.182177243942374	3.52	0	0	0	27	17	14	21	5	11
chr8	12719389	12719439	-287	ENSMUST00000098932	protein_coding	NA	NA	0	0	0.109	27	25	27	9	1	6
chr8	108828435	108828485	21253	ENSMUST00000137706	processed_transcript	NA	NA	1	0	0.218	29	26	18	8	1	13
chr8	124698339	124698389	-95105	Gm22	protein_coding	0.765395887305253	16.75	0	1	0.332	22	26	21	8	5	13
chr10	93522979	93523029	-12283	Fgd6	processed_transcript	0.0736446879603665	5.73	1	0	1	22	23	21	8	8	13
chr10	117166640	117166690	16749	Slc35e3	protein_coding	0.0211847655686067	16.34	1	0	0.715	31	19	16	13	4	12
chr11	100694977	100695027	-11160	Stat5b	protein_coding	0.00201499251424717	1.73	2	0	0.267	21	22	20	12	3	17
chr11	101561907	101561957	-32301	Dhx8	retained_intron	0.298603567235443	11.5	0	0	1	30	16	24	11	4	10
chr11	115311590	115311640	9756	4933422H20Rik	protein_coding	0.00971777627425661	20.27	1	0	0.299	26	27	18	11	3	10
chr12	92828882	92828932	-885	Gtf2a1	protein_coding	0.432619663160279	15.3	1	0	0.962	17	33	25	8	8	4
chr12	102147892	102147942	-1509	Gpr68	protein_coding	0.990786955125275	23.34	1	0	0.04	22	29	17	11	4	12
chr12	106237520	106237570	-658	4831426I19Rik	protein_coding	0.341656033250627	10.4	0	0	0.124	23	41	11	10	0	10
chr13	111245472	111245522	60241	Plk2	protein_coding	0.393041779592839	19.81	2	0	1	22	21	27	10	3	12
chr14	26326345	26326395	-45756	ENSMUST00000156682	processed_transcript	NA	NA	0	0	0.191	25	16	21	7	4	22
chr14	59328859	59328909	-59647	ENSMUST00000104013	snoRNA	NA	NA	1	0	1	12	27	29	11	5	11
chr14	121472385	121472435	-28891	Farp1	processed_transcript	0.116637886121223	6.45	1	0	0.015	13	34	20	11	6	11
chr18	12795706	12795756	-6122	Ttc39c	protein_coding	0.00953621038083712	13.15	0	0	0.12	18	25	20	13	7	12
chr18	33374409	33374459	-918	Stard4	protein_coding	0.244214758274962	7.95	0	1	0.05	17	46	15	10	0	7
chr19	5024107	5024157	61	Slc29a2	protein_coding	0.364587675809491	19.64	0	0	0.07	31	21	19	9	3	12
chr19	40546534	40546584	41667	Sorbs1	protein_coding	0.000884232798722051	7.12	0	0	1	22	25	21	9	4	14
chr1	36527280	36527330	-1160	Cnnm4	protein_coding	0.363415132276444	22.38	0	1	0.859	15	33	23	11	3	9
chr1	166358097	166358147	30364	Atp1b1	protein_coding	0.220570646858856	11.21	1	0	0.483	19	16	25	7	11	16
chr2	169177098	169177148	-32657	ENSMUST00000103819	miRNA	NA	NA	2	0	0.446	21	43	14	8	4	4
chr3	58496064	58496114	196	Siah2	protein_coding	0.164516095418031	2.83	1	0	1	29	23	23	10	3	6
chr4	123594491	123594541	-4	ENSMUST00000153814	processed_transcript	0.881650193707966	22.97	1	0	1	26	32	14	12	1	9
chr4	125876958	125877008	1378	Thrap3	protein_coding	0.0374676976365414	6.48	0	1	0.21	22	25	25	8	1	13
chr5	128091294	128091344	-1598	Slc15a4	protein_coding	0.332754454215672	12.58	1	0	0.216	21	31	18	6	8	10
chr5	137583720	137583770	8332	Trim56	protein_coding	0.345091022230709	7.16	0	0	0.015	31	20	21	10	2	10
chr5	139835329	139835379	6774		protein_coding	NA	NA	1	0	0.297	23	35	16	8	4	8
chr6	121250722	121250772	-53	Slc6a13	protein_coding	0.302399894451803	1.82	1	0	0.151	32	13	23	10	4	12
chr6	142294309	142294359	136	Pyroxd1	retained_intron	0.95161713766017	13.56	0	0	1	21	37	9	11	6	10
chr6	146075590	146075640	20115	Itpr2	processed_transcript	0.0368303033076469	17.75	1	0	0.012	18	33	17	13	9	4
chr8	98377392	98377442	22	Slc38a7	protein_coding	0.419699078213404	4.89	2	0	0.91	26	31	9	9	6	13
chr9	62687160	62687210	586	Cln6	nonsense_mediated_decay	0.0502445905826713	8.67	1	0	0.097	31	18	15	9	13	8
chr11	55283154	55283204	-8	G3bp1	protein_coding	0.563239087088603	0.1	0	0	1	22	32	13	8	5	14
chr13	28611890	28611940	1062	ENSMUST00000134787	processed_transcript	0.69964062287171	22.46	1	0	0.286	31	25	8	6	7	17
chr14	55495773	55495823	-310	ENSMUST00000100563	protein_coding	NA	NA	0	1	1	35	14	20	8	3	14
chr15	38449150	38449200	-154	Azin1	protein_coding	0.569989661895459	11.91	0	0	0.887	18	28	21	15	3	9
chr17	23466368	23466418	-136174	Zfp40	protein_coding	0.0662662081147322	0.39	0	0	0	17	18	20	16	7	16
chr1	85259152	85259202	2772		protein_coding	NA	NA	0	0	0.171	16	24	14	13	7	19
chr2	75589105	75589155	-20901	ENSMUST00000123829	processed_transcript	NA	NA	0	1	0.162	16	30	15	13	7	12
chr3	152059370	152059420	-253	Zzz3	protein_coding	0.473326959242061	12.04	0	0	0.016	27	24	24	7	2	9
chr4	41471976	41472026	34	2310028H24Rik	protein_coding	0.491760901072647	18.52	1	0	0.6	27	18	19	16	0	13
chr4	118101328	118101378	540	Elovl1	processed_transcript	0.0748515983559463	22.32	2	0	0.718	22	21	22	10	4	14
chr4	137499557	137499607	29985	Ece1	processed_transcript	0.120200386486589	5.52	1	0	0.276	9	38	20	18	2	6
chr4	138527372	138527422	-1406	Tmco4	protein_coding	0.584097711137258	6.27	0	0	0.261	23	21	21	10	7	11
chr4	146892589	146892639	2362	ENSMUST00000118377	processed_pseudogene	NA	NA	0	0	0	15	14	22	18	13	11
chr5	9040515	9040565	-40871	ENSMUST00000146928	processed_transcript	NA	NA	0	0	0.205	17	32	10	11	4	19
chr5	20931266	20931316	472	Fam185a	retained_intron	0.540143618265498	15.1	1	0	0.981	19	37	15	8	6	8
chr5	99852841	99852891	-170993	Rasgef1b	protein_coding	0.100978599839591	13.75	1	0	0.155	27	31	14	8	2	11
chr6	31040866	31040916	-2979	ENSMUST00000123757	processed_transcript	NA	NA	0	0	0.118	14	27	22	10	8	12
chr6	58558606	58558656	11966	Abcg2	protein_coding	0.137346157666578	12.17	0	0	0.816	14	17	15	16	9	22
chr6	90722388	90722438	-8278	Iqsec1	protein_coding	0.203030234926303	6.61	1	0	0.288	17	28	26	6	5	11
chr6	140623074	140623124	50280	Aebp2	protein_coding	0.0225152885604019	5.18	1	0	0.473	23	22	11	11	4	22
chr7	121454791	121454841	16021	ENSMUST00000102454	miRNA	NA	NA	0	0	0.997	18	28	19	12	2	14
chr8	26864990	26865040	-343	Ddhd2	protein_coding	0.000723431587505826	11.22	0	1	0.111	27	33	16	7	3	7
chr8	60130923	60130973	852	Galnt7	protein_coding	0.232333995674527	7.23	1	0	0.834	10	36	20	17	5	5
chr8	73340809	73340859	8486	Il12rb1	protein_coding	0.699807293221045	18.72	1	0	0.896	14	15	30	11	7	16
chr8	88012710	88012760	-3740	Gpt2	protein_coding	0.00633775226850904	16.85	0	0	0.084	16	27	33	8	1	8
chr10	66484328	66484378	-6814	ENSMUST00000099664	pseudogene	NA	NA	1	0	0.066	18	20	30	11	3	11
chr11	51077894	51077944	1231	Clk4	protein_coding	0.566652191749239	10.5	1	0	0.142	20	29	13	9	6	16
chr11	64402699	64402749	1418	ENSMUST00000116780	miRNA	NA	NA	0	0	0.055	29	24	18	9	2	11
chr11	78617166	78617216	-20698	ENSMUST00000158123	snRNA	NA	NA	0	0	0.994	21	24	29	7	2	10
chr12	107022606	107022656	-15101	Papola	protein_coding	0.740234205832802	15.88	0	1	0.255	23	26	24	10	3	7
chr15	101848636	101848686	-9998	Krt18	protein_coding	0.0252186163459138	3.83	0	0	0.996	21	23	25	14	3	7
chr16	46010345	46010395	-39	Plcxd2	protein_coding	0.180908451162824	11.12	1	0	0.871	23	31	18	7	6	8
chr17	15664259	15664309	-19	Pdcd2	protein_coding	0.021817062876338	7.83	0	0	0.708	19	35	20	12	2	5
chr17	65093017	65093067	92369	4930583I09Rik	protein_coding	0.985901313987743	15.07	1	0	0.401	27	21	20	8	2	15
chr1	5073142	5073192	-66	Atp6v1h	protein_coding	0.620514730362003	17.5	2	0	0.67	19	28	23	11	3	8
chr3	87981982	87982032	-300	ENSMUST00000125478	lincRNA	NA	NA	0	0	0.54	23	20	19	16	6	8
chr4	137036697	137036747	12038	Hspg2	protein_coding	0.840749955382756	1.98	2	0	0.02	32	25	15	11	2	7
chr4	149172915	149172965	-5412	ENSMUST00000119178	processed_pseudogene	NA	NA	1	0	0.241	14	28	18	11	6	15
chr5	23289438	23289488	35	Pus7	protein_coding	0.337628153427567	14.41	1	0	1	34	17	20	12	1	8
chr5	97426362	97426412	-321	Bmp2k	protein_coding	0.0196156971391195	11.94	0	1	1	17	39	18	10	1	7
chr5	148357424	148357474	42734	Pan3	protein_coding	0.343794429901403	9.48	0	1	1	13	25	24	17	5	8
chr6	119368876	119368926	-1400	Adipor2	protein_coding	0.60365495017516	21.4	0	0	0.209	19	30	20	12	6	5
chr9	110235779	110235829	4	Scap	processed_transcript	0.000992471290731105	5.99	0	0	1	20	39	20	9	0	4
chr11	32764025	32764075	16890	ENSMUST00000121601	processed_pseudogene	NA	NA	3	0	0.378	17	8	16	10	11	30
chr11	51670230	51670280	372	Phf15	processed_transcript	0.54131603213872	19.65	2	0	1	18	41	16	8	6	3
chr11	72029100	72029150	-31	Med31	protein_coding	0.920476471787009	18.16	1	0	1	29	11	22	13	4	13
chr11	121099044	121099094	502	Narf	protein_coding	0.0256695875983016	10.84	0	1	0.362	22	16	23	10	3	18
chr12	118800616	118800666	-12174	ENSMUST00000158857	rRNA	NA	NA	0	0	0	16	5	21	12	7	31
chr14	9164199	9164249	-13687	Fam107a	protein_coding	0.15340339066839	11.25	1	0	1	22	37	17	9	0	7
chr14	30809477	30809527	12493	Il17rb	nonsense_mediated_decay	0.175007880352441	3.82	0	0	0.268	24	30	20	11	2	5
chr16	4702865	4702915	16198	Nmral1	retained_intron	0.461081209450732	7.04	1	0	0.548	21	30	14	11	4	12
chr17	12985584	12985634	22112	ENSMUST00000158900	misc_RNA	NA	NA	0	0	0.031	23	24	18	12	3	12
chr18	33624012	33624062	220	Gm10549	protein_coding	NA	NA	0	0	0.216	20	31	19	13	3	6
chr1	59259420	59259470	34618	Als2	protein_coding	0.386637316297768	9.42	1	0	0.193	13	32	15	13	5	13
chr1	91412490	91412540	-47420	ENSMUST00000157746	rRNA	NA	NA	0	0	0.302	19	18	30	10	3	11
chr2	25988846	25988896	-5195	ENSMUST00000155199	processed_transcript	NA	NA	1	0	0.846	21	29	13	15	1	12
chr4	134024208	134024258	-2	Stmn1	protein_coding	0.233404323929500	6.13	1	0	1	16	37	14	12	7	5
chr5	8157626	8157676	-36556	Adam22	protein_coding	0.339844746636431	0.22	1	0	0.222	32	25	10	7	1	16
chr5	74590772	74590822	-524	Rasl11b	protein_coding	0.304719747772934	23.48	0	0	0.165	11	31	24	11	8	6
chr5	93028253	93028303	-3847	Stbd1	protein_coding	0.0341664782322838	10.64	1	0	0.954	24	25	14	10	7	11
chr5	129526335	129526385	213	Ran	protein_coding	0.0801904348228707	23.06	1	0	0.992	27	19	23	14	5	3
chr5	130531751	130531801	-17420	Tpst1	protein_coding	0.0110427951044791	16.22	0	0	0.168	20	8	26	18	8	11
chr6	114869189	114869239	2625	Vgll4	protein_coding	0.75766934065426	7.73	1	0	0.992	21	25	19	6	2	18
chr6	128544138	128544188	-12539	BC048546	protein_coding	0.301501609455488	19.71	2	0	0.13	16	25	20	11	3	16
chr7	16567161	16567211	-14270	Ehd2	protein_coding	0.516974920046578	13.31	0	1	0.131	31	14	28	6	4	8
chr7	120350533	120350583	-421	Arntl	protein_coding	0.000503684433896654	21.89	0	0	0.061	16	36	12	17	1	9
chr8	96702952	96703002	-164	Mt1	protein_coding	0.709658329559069	7.84	0	0	0.072	18	16	29	13	8	7
chr11	29072048	29072098	-817	Smek2	protein_coding	0.193298405605335	10.75	0	1	0.952	12	23	25	14	4	13
chr12	17551434	17551484	-319	Odc1	protein_coding	0.0989846915680073	16.68	2	0	0.857	13	31	33	5	1	8
chr12	76574235	76574285	-56492	Gphb5	protein_coding	NA	NA	1	0	0.089	19	27	20	10	1	14
chr15	81311446	81311496	14668	Rbx1	protein_coding	0.214040956614742	8.61	0	0	0.788	17	30	23	13	4	4
chr16	32868495	32868545	-83	1700021K19Rik	protein_coding	0.017055525512291	23.61	1	0	0.79	23	25	22	8	9	4
chr18	39461288	39461338	1031	ENSMUST00000128894	processed_transcript	NA	NA	1	0	0.927	14	21	31	12	1	12
chr18	83090425	83090475	-510	ENSMUST00000142567	lincRNA	0.0757554028341016	15.19	0	1	0.635	27	19	20	13	6	6
chr2	4843681	4843731	3580	Phyh	processed_transcript	0.106620432066168	13.9	1	0	0.041	17	32	17	10	2	12
chr4	95246074	95246124	-13	Fggy	protein_coding	0.568158055961278	20.22	0	1	0.995	20	21	18	20	1	10
chr4	106678948	106678998	16131	ENSMUST00000129617	processed_transcript	NA	NA	1	1	0.461	18	36	15	10	3	8
chr4	146900908	146900958	1350	ENSMUST00000117417	processed_pseudogene	0.266515126674743	6.86	0	0	0	13	11	16	24	8	18
chr4	149148441	149148491	-80	Slc25a33	protein_coding	0.267911336347908	10.26	0	1	0.996	21	30	19	9	1	10
chr5	145133191	145133241	-14235	Baiap2l1	protein_coding	0.35262622446827	17.53	1	0	0.998	24	21	17	10	0	18
chr6	124442938	124442988	-168	C1rl	protein_coding	NA	NA	1	0	0.117	14	22	12	8	8	26
chr7	109054240	109054290	-194	2400001E08Rik	protein_coding	0.055049525764624	1.16	3	0	0.88	25	18	22	15	4	6
chr10	62830913	62830963	13514	Sirt1	protein_coding	0.499905507850520	10.9	2	0	0	21	9	22	12	4	22
chr10	67011857	67011907	-361	Ado	protein_coding	0.945449620035518	5.86	0	0	1	26	20	22	8	8	6
chr10	87035318	87035368	25925	Pah	protein_coding	0.181888748594870	14.2	0	1	0.106	24	20	16	11	7	12
chr11	69652011	69652061	10	1810027O10Rik	protein_coding	0.69047912203401	23.46	0	0	1	13	30	28	12	4	3
chr13	46012833	46012883	47487	Atxn1	protein_coding	0.156896362879107	16.31	0	0	0.45	25	25	18	5	1	16
chr14	31941597	31941647	494	2010107H07Rik	protein_coding	0.00225903438088466	12.11	1	0	0.025	31	30	13	9	1	6
chr14	46038539	46038589	-13929	ENSMUST00000116812	miRNA	NA	NA	0	0	0.616	24	26	22	7	1	10
chr14	52549572	52549622	-7242	Rnase13	protein_coding	NA	NA	0	0	0.618	22	27	17	11	6	7
chr14	121507797	121507847	6521	Farp1	processed_transcript	0.116637886121223	6.45	1	0	1	32	29	11	8	3	7
chr17	13404575	13404625	6692	Gm10512	protein_coding	0.52128626101774	14.39	0	0	0.073	21	10	26	12	7	14
chr17	56616012	56616062	-131	Ptprs	protein_coding	0.105880750220810	4.68	2	0	0.988	38	31	8	2	5	6
chr18	6304647	6304697	-27916		protein_coding	0.643111988752561	13.59	0	0	0.939	29	3	22	10	5	21
chr19	4570979	4571029	-23342	Pcx	protein_coding	0.264822766825718	18.31	1	0	0.144	13	35	20	8	5	9
chr1	40281761	40281811	-139	Il1r1	protein_coding	0.0153206092548616	12.66	1	0	0.999	15	39	17	10	1	7
chr1	82255124	82255174	25462	Gm9747	protein_coding	NA	NA	1	0	0.999	19	35	8	9	6	12
chr2	30093090	30093140	-120	Lrrc8a	protein_coding	0.5414726993393	14.52	1	0	1	19	12	24	15	7	12
chr4	146710856	146710906	11998	Gm13235	protein_coding	NA	NA	0	0	0	16	20	16	17	7	13
chr5	33016060	33016110	-50915	ENSMUST00000119864	unprocessed_pseudogene	NA	NA	2	0	0	22	18	25	12	6	6
chr7	6336076	6336126	38	Zfp28	protein_coding	0.190175314162179	1.05	0	0	0.045	10	29	25	9	3	13
chr7	75425629	75425679	-4174	ENSMUST00000124813	processed_transcript	NA	NA	1	0	0.079	28	16	14	11	4	16
chr8	47085205	47085255	-9	Ankrd37	protein_coding	0.427341277260755	10.09	0	0	0.981	15	25	20	11	9	9
chr9	56772587	56772637	3566	Snx33	protein_coding	0.250640086348429	22.44	1	0	1	11	11	32	12	8	15
chr9	107568846	107568896	859	Slc38a3	protein_coding	0.0664178050837555	9.3	1	0	0.993	29	12	14	10	6	18
chr9	109735236	109735286	-2	Nme6	protein_coding	0.185501217618376	13.43	1	0	0.997	14	36	21	11	1	6
chr10	5914131	5914181	3	Rmnd1	protein_coding	0.194825950062332	23.35	2	0	0.992	27	37	11	8	0	6
chr10	41530588	41530638	233	Sesn1	protein_coding	0.574105479159039	6.78	0	0	0.125	22	19	16	10	6	16
chr10	110653381	110653431	51548	Osbpl8	protein_coding	0.85725161224069	8.2	1	0	0.079	20	22	14	17	7	9
chr11	21417818	21417868	-6660	ENSMUST00000109573	protein_coding	NA	NA	2	0	0.426	23	28	12	9	6	11
chr11	68931527	68931577	-2354	Hes7	protein_coding	0.827725052650975	19.27	0	0	0.999	16	35	16	11	1	10
chr13	31307680	31307730	6260	ENSMUST00000153175	processed_transcript	NA	NA	0	0	0	13	9	37	13	3	14
chr15	82473521	82473571	-1091		protein_coding	0.281615173791130	13.74	1	1	0.031	27	20	21	7	3	11
chr19	29203869	29203919	-5875	ENSMUST00000083622	miRNA	NA	NA	1	0	0.056	35	21	13	4	2	14
chr19	42220931	42220981	-934	Marveld1	protein_coding	0.000585134127366979	15.42	0	0	0.831	9	27	30	11	7	5
chr1	157020239	157020289	14385	Stx6	protein_coding	0.0922554347117045	1.88	1	0	0.036	16	14	22	11	7	18
chr2	91299051	91299101	1311	Lrp4	protein_coding	0.0241582766914605	11.7	0	1	1	17	24	26	10	3	8
chr2	128769318	128769368	470	Zc3h8	protein_coding	0.062391517339402	12.28	0	1	0.126	28	30	13	11	3	3
chr3	3004503	3004553	-503502	Hnf4g	protein_coding	0.212121479425123	5.57	0	0	0	17	12	14	11	6	28
chr4	105305711	105305761	54791	ENSMUST00000121621	processed_pseudogene	0.223884363023448	8.34	1	0	0.236	15	25	22	12	4	10
chr6	94729964	94730014	46928	ENSMUST00000157970	rRNA	NA	NA	1	0	0.993	19	23	16	10	8	12
chr7	5031751	5031801	-61	Epn1	protein_coding	0.322886376171607	6.86	1	0	0.96	20	18	28	7	7	8
chr7	30123615	30123665	24478	Dpf1	retained_intron	0.469279187072071	3.42	0	0	0.1	27	21	13	12	3	12
chr7	46522735	46522785	-2856	Gm16387	protein_coding	NA	NA	0	0	0	20	21	12	16	7	12
chr8	37520639	37520689	36	6430573F11Rik	protein_coding	0.384069427856601	18.07	1	0	0.179	17	28	19	10	6	8
chr8	47412723	47412773	-32723	Helt	protein_coding	NA	NA	0	0	0.006	19	15	20	13	6	15
chr9	83430520	83430570	-11412	Sh3bgrl2	protein_coding	0.220030615227599	9.21	0	1	0.219	18	22	23	8	5	12
chr9	113030987	113031037	-281581	ENSMUST00000157192	misc_RNA	NA	NA	0	1	0.86	26	26	17	6	1	12
chr10	80135118	80135168	-422	Mknk2	protein_coding	0.0497170251157431	11.54	0	1	0.189	16	32	22	7	2	9
chr10	80630576	80630626	67	Pias4	protein_coding	0.286972278280828	4.32	0	0	0.755	20	35	19	10	1	3
chr10	98376682	98376732	-1097	Atp2b1	protein_coding	0.727015029305086	14.55	0	0	0.79	13	25	27	10	1	12
chr10	127213199	127213249	-218	Rdh9	processed_transcript	0.0176698306389107	2.68	1	0	0.016	34	18	12	10	5	9
chr11	49016904	49016954	-58	Zfp62	retained_intron	0.245209954445033	20.69	1	0	0.998	16	39	9	13	0	11
chr11	53577519	53577569	-5972	Irf1	protein_coding	0.0183272850066130	2.66	0	0	1	15	36	15	9	2	11
chr11	70245682	70245732	-430	Arrb2	retained_intron	0.237154737290611	4.8	0	0	0.998	14	15	35	12	4	8
chr11	77707964	77708014	-391	Pipox	protein_coding	0.0923470572784125	15.88	0	0	0.094	27	23	24	8	1	5
chr12	56639775	56639825	-26426	Aldoart2	protein_coding	0.906379875632038	4.06	0	0	0.066	13	12	23	16	3	21
chr12	82290768	82290818	143145		protein_coding	0.135356381560204	23.62	1	0	0.044	13	20	24	16	3	12
chr13	59508588	59508638	150067	Agtpbp1	protein_coding	0.329875328713428	17.47	1	0	0.492	22	23	17	13	6	7
chr14	77197572	77197622	238291	9030625A04Rik	retained_intron	0.491122045093811	22.24	0	1	0.734	20	18	19	13	8	10
chr14	120938857	120938907	36059	Rap2a	protein_coding	0.03026936708469	15.54	0	0	0.138	11	7	29	16	5	20
chr15	25845079	25845129	-25538	Fam134b	protein_coding	0.0549603476706609	7.18	1	0	1	22	28	17	8	0	13
chr17	5654952	5655002	161663	ENSMUST00000089182	retrotransposed	0.947889972132988	2.97	0	0	0.406	17	11	18	10	7	25
chr17	86857670	86857720	-32207	Prkce	retained_intron	0.0178667759801599	8.94	1	0	0.023	19	31	17	9	2	10
chr19	47520807	47520857	18059	Sh3pxd2a	protein_coding	0.262088128476909	23.94	0	0	0.151	24	29	16	5	7	7
chr1	121190541	121190591	128259	Inhbb	protein_coding	0.201206405086512	3.31	1	0	0.057	23	27	12	12	1	12
chr2	25414493	25414543	859	Edf1	processed_transcript	0.186171471961490	12.53	0	0	0.055	20	24	17	8	1	17
chr3	89124534	89124584	994	Efna3	processed_transcript	0.505742087607931	11.6	2	0	1	18	32	14	7	3	13
chr3	120966338	120966388	-105	Tmem56	protein_coding	0.086333152173042	10.23	1	0	0.998	23	31	11	4	1	17
chr4	102482855	102482905	4723	ENSMUST00000104758	miRNA	NA	NA	3	0	0.085	30	19	14	7	6	11
chr4	107572988	107573038	7038	0610037L13Rik	protein_coding	0.500536619239932	17.38	1	0	0.657	17	16	24	11	4	15
chr4	146709633	146709683	10775	Gm13235	protein_coding	NA	NA	0	0	0.561	18	9	11	23	11	15
chr5	43444129	43444179	-181041	Cpeb2	protein_coding	0.48245884254282	4.64	1	0	0.987	27	25	16	10	2	7
chr5	64239075	64239125	35366	0610040J01Rik	protein_coding	0.0162180667093055	10.63	1	0	0.3	18	33	17	5	3	11
chr6	81768807	81768857	12047	ENSMUST00000158820	snoRNA	NA	NA	0	0	0	12	13	30	11	2	19
chr6	125221692	125221742	-13522	ENSMUST00000158931	snoRNA	NA	NA	2	0	0.535	22	23	23	13	2	4
chr7	117265529	117265579	-16	Wee1	protein_coding	0.00320795798089123	11.47	1	0	1	26	27	18	8	1	7
chr7	120350771	120350821	-183	Arntl	protein_coding	0.000503684433896654	21.89	0	0	1	10	44	11	14	2	6
chr7	126665471	126665521	1500	Pdilt	protein_coding	0.498416987006589	18.54	1	0	0.083	32	16	15	7	0	17
chr8	24292569	24292619	26239	Agpat6	protein_coding	0.0591639991317116	14.74	0	0	0.379	19	22	18	13	3	12
chr10	80555844	80555894	-502	Creb3l3	protein_coding	0.079769533687817	11.29	0	1	0.947	17	17	27	13	5	8
chr11	20442421	20442471	-810	Sertad2	processed_transcript	8.31759802614514e-06	8.83	1	0	0.176	23	21	15	11	4	13
chr11	86196119	86196169	-25040	Med13	protein_coding	0.317709931480819	20.65	0	0	0.129	22	16	20	14	1	14
chr11	107125138	107125188	-66859	ENSMUST00000119399	processed_pseudogene	NA	NA	1	0	0.038	19	22	15	19	3	9
chr16	87455153	87455203	-46	Usp16	protein_coding	0.0317087451491338	10.9	1	0	1	20	26	17	9	6	9
chr18	64485618	64485668	-14359	Onecut2	protein_coding	0.0849318589810972	10.75	1	0	0.99	16	36	11	9	8	7
chr19	4588616	4588666	-5705	Pcx	protein_coding	0.264822766825718	18.31	1	0	0.019	22	23	11	10	7	14
chr19	56623975	56624025	891	Nhlrc2	protein_coding	0.0697649612988018	11.99	1	1	1	16	20	20	12	5	14
chr1	36300978	36301028	118	Uggt1	protein_coding	0.07871579315788	19.16	1	0	0.996	17	23	23	11	7	5
chr1	92998410	92998460	-43245	Rbm44	protein_coding	0.112119351555420	20.32	0	0	0.04	21	7	28	14	11	5
chr2	119698477	119698527	513	ENSMUST00000069398	pseudogene	0.0781736789989888	1.65	2	0	1	21	17	24	14	3	7
chr4	8642452	8642502	4990	Chd7	protein_coding	0.02620653411043	14.72	0	0	0.01	15	29	24	5	7	6
chr4	103891428	103891478	-109404	Gm10304	protein_coding	NA	NA	1	0	0.476	19	14	22	13	6	12
chr4	145742295	145742345	6689	1700029I01Rik	protein_coding	0.96525694818934	10.85	0	0	0	20	10	20	15	10	11
chr7	71330955	71331005	493	Trpm1	protein_coding	0.160702632394354	18.35	1	0	0.012	13	25	17	9	7	15
chr8	77736933	77736983	-879	Rasd2	protein_coding	0.710826334035848	0.27	0	0	0.118	13	35	15	9	4	10
chr8	116679432	116679482	21915	Nudt7	protein_coding	0.000685838570006761	12.98	0	0	0.868	27	29	7	9	3	11
chr8	122425467	122425517	-8768	Usp10	protein_coding	0.00580440237360566	10.93	0	0	0.434	18	27	18	11	4	8
chr9	66360308	66360358	2063	Fbxl22	protein_coding	NA	NA	1	0	0.02	26	11	18	13	3	15
chr9	66643421	66643471	-149	Aph1b	protein_coding	0.0222933652512927	18.69	1	0	0.09	24	24	14	11	3	10
chr11	98812954	98813004	5221	ENSMUST00000082557	snRNA	NA	NA	1	0	1	6	34	24	11	4	7
chr13	34554669	34554719	-117643	Slc22a23	protein_coding	0.0455110312646543	9.78	1	0	0.032	30	12	11	13	5	15
chr13	81922854	81922904	627	Cetn3	protein_coding	0.289988719318212	13.59	0	0	0.022	18	32	16	10	0	10
chr15	38361553	38361603	65565	Azin1	retained_intron	0.569989661895459	11.91	0	0	0.996	23	8	26	14	5	10
chr15	81311666	81311716	14888	Rbx1	protein_coding	0.214040956614742	8.61	0	0	0.185	15	35	20	9	1	6
chr15	98558522	98558572	82	Fkbp11	protein_coding	0.00187633227418978	10.71	0	0	0.94	23	26	16	9	5	7
chr16	30045786	30045836	-19623	Hes1	protein_coding	0.244193504400723	23.55	1	0	1	16	32	15	8	6	9
chr17	12864381	12864431	4298	Slc22a1	protein_coding	0.0296514169315260	4.4	1	0	0.143	20	22	15	8	4	17
chr17	64967350	64967400	16386	Man2a1	protein_coding	0.134107760488904	15.58	1	0	0.048	22	30	11	7	4	12
chr19	4720180	4720230	-7500		protein_coding	NA	NA	1	0	0.14	19	24	16	9	5	13
chr1	60916924	60916974	-26895	Ctla4	processed_transcript	0.83529537197277	1.86	1	0	0.127	22	19	19	10	6	9
chr1	166356518	166356568	31943	Atp1b1	protein_coding	0.220570646858856	11.21	1	0	0.216	13	27	20	7	3	15
chr1	193268288	193268338	-47393	Ppp2r5a	protein_coding	0.432153774860358	7.19	0	0	0.984	22	30	12	7	1	13
chr3	27665175	27665225	-55839	Fndc3b	protein_coding	0.282999024965673	13.94	0	1	1	33	10	17	14	3	8
chr3	79371871	79371921	-178	Fnip2	protein_coding	0.0119166431974288	8.55	0	0	0.637	19	22	25	7	7	5
chr3	101757523	101757573	-29246	Slc22a15	protein_coding	0.123964598694945	20.67	1	0	0.209	21	22	17	8	10	7
chr3	105930181	105930231	4834	Chia	retained_intron	0.811405258483244	20.13	0	0	0.342	12	21	16	17	9	10
chr4	106688607	106688657	6472	ENSMUST00000129617	processed_transcript	NA	NA	0	0	1	14	15	28	14	4	10
chr4	133115942	133115992	6676	Nr0b2	protein_coding	0.196214859400362	23.83	1	0	0.484	20	14	28	8	2	13
chr5	66505685	66505735	-16292	Rbm47	protein_coding	0.260233148022191	7.84	1	0	1	17	27	17	10	1	13
chr5	140279637	140279687	4272	Tmem184a	retained_intron	0.087431784684047	4.79	1	0	0.371	21	30	14	4	5	11
chr5	150993397	150993447	-104541	Fry	protein_coding	0.352259404416871	5.87	1	0	0.004	13	11	23	10	8	20
chr7	26682523	26682573	-91	Cyp2b10	protein_coding	0.106870887830514	20.54	0	0	0.142	13	17	29	12	8	6
chr7	105671209	105671259	15770	ENSMUST00000083869	snRNA	NA	NA	0	0	0.999	19	21	24	10	3	8
chr8	77736688	77736738	-1124	Rasd2	protein_coding	0.710826334035848	0.27	0	1	0.491	14	30	14	14	2	11
chr8	126869089	126869139	-12024	ENSMUST00000082730	snRNA	NA	NA	1	0	0.093	13	19	21	11	7	14
chr11	51814334	51814384	4	ENSMUST00000147412	processed_transcript	NA	NA	2	0	1	18	24	21	8	6	8
chr13	52249584	52249634	181026	ENSMUST00000154250	lincRNA	NA	NA	1	0	0.057	30	21	16	11	0	7
chr14	65278692	65278742	7349	Kif13b	protein_coding	0.792292598432843	7.31	1	0	0.171	15	14	19	18	11	8
chr16	95950830	95950880	13394	Ets2	retained_intron	0.110657364083176	6.76	1	1	0.077	10	34	16	14	4	7
chr17	26443607	26443657	-19626	ENSMUST00000128900	unprocessed_pseudogene	NA	NA	2	0	0	12	3	22	12	8	28
chr19	4133338	4133388	5791	Tmem134	protein_coding	0.184352344871563	16.97	0	1	0.099	33	16	13	9	4	10
chr19	53856488	53856538	-61180	Rbm20	protein_coding	0.89880778272411	22.8	1	0	0.178	16	22	19	15	2	11
chr1	88848500	88848550	-42267	ENSMUST00000120149	processed_pseudogene	0.973928953800417	6.76	2	0	0.027	18	23	22	10	3	8
chr1	186429805	186429855	-11297		protein_coding	0.0640204694290687	4.17	1	0	0.03	22	24	25	10	0	3
chr4	146609514	146609564	5146	ENSMUST00000125785	processed_transcript	NA	NA	2	0	0	18	13	12	7	12	22
chr5	37115528	37115578	24331	Cno	protein_coding	0.120101583753564	14.02	0	0	0.074	18	14	25	14	3	10
chr5	137625899	137625949	70	Muc3	protein_coding	0.158503581688776	23.86	0	0	0.011	12	15	22	11	6	18
chr8	27993218	27993268	59651	ENSMUST00000059126	retrotransposed	NA	NA	2	0	0.079	22	25	13	12	3	9
chr9	44940875	44940925	2789	Gm10684	protein_coding	NA	NA	1	0	0.157	17	26	26	10	1	4
chr9	46069417	46069467	-7274	Apoa5	protein_coding	0.0907902824247661	13.45	1	0	0.128	19	31	11	9	4	10
chr9	120903463	120903513	37503	Ctnnb1	retained_intron	0.691669470587981	21.88	0	1	0.743	18	17	31	10	2	6
chr10	123280881	123280931	411284	ENSMUST00000122512	snRNA	NA	NA	0	0	0.038	20	29	18	11	1	5
chr11	65620857	65620907	136	Zkscan6	protein_coding	0.721559575769128	19.76	2	0	0.083	15	22	24	11	2	10
chr11	93829582	93829632	-21	Nme1	protein_coding	0.949628710957852	5.96	1	0	0.948	14	25	20	13	5	7
chr12	40764663	40764713	2	ENSMUST00000135883	processed_transcript	NA	NA	1	0	1	19	24	21	8	4	8
chr13	60710163	60710213	6616	Dapk1	protein_coding	0.000156551760875714	23.99	0	0	0.057	17	27	14	18	5	3
chr15	85562441	85562491	-2947	Ppara	processed_transcript	0.054866411202044	9.94	1	0	0.051	20	26	15	9	1	13
chr19	4462063	4462113	-9937	Syt12	processed_transcript	0.234594459560598	15.81	1	0	0.201	14	14	21	11	9	15
chr1	182867096	182867146	119	Lefty1	retained_intron	0.593816965954868	19.02	0	1	1	14	26	25	14	0	4
chr2	4918047	4918097	-1132	Mcm10	retained_intron	6.7979751523312e-06	10.77	1	0	0.169	21	30	15	7	1	9
chr2	166070903	166070953	-28480	ENSMUST00000152987	processed_transcript	NA	NA	0	0	0.207	14	11	31	8	7	12
chr4	135643465	135643515	-12603	ENSMUST00000121307	processed_pseudogene	NA	NA	0	0	0.366	30	19	15	9	3	7
chr5	64330002	64330052	-7876	Rell1	processed_transcript	0.0124378851798072	5.56	2	0	0.093	32	16	11	10	3	11
chr6	58560543	58560593	13903	Abcg2	protein_coding	0.137346157666578	12.17	0	0	0.071	20	10	14	14	11	14
chr6	88856852	88856902	842	Tpra1	processed_transcript	0.277176394296289	2.95	1	0	0.03	28	15	18	11	4	7
chr6	97219815	97219865	-17066	Lmod3	protein_coding	0.942555850305577	15.39	0	0	0.047	18	21	17	10	7	10
chr7	130113288	130113338	-765	Rbbp6	protein_coding	0.0118955185389945	16.99	0	1	1	21	32	13	10	0	7
chr8	73085972	73086022	22393	Ell	protein_coding	0.912897452374313	10.08	1	0	0.75	14	16	26	12	4	11
chr8	111514530	111514580	-84567	ENSMUST00000131438	lincRNA	NA	NA	2	0	0.273	21	15	17	13	4	13
chr8	129985201	129985251	-24215	Gm9909	protein_coding	NA	NA	0	1	0.377	11	15	25	13	2	17
chr9	78354211	78354261	-17278	Eef1a1	protein_coding	0.863792292122698	15.06	1	0	0.794	20	12	19	10	6	16
chr9	111926259	111926309	94935	ENSMUST00000083507	miRNA	NA	NA	1	0	0.994	20	21	15	7	12	8
chr10	33859735	33859785	-11972	Fam26f	protein_coding	0.258218164473285	5.25	1	0	1	19	25	16	9	6	8
chr11	79068329	79068379	-181	Wsb1	protein_coding	0.50707081950943	22.33	1	0	0.107	11	25	18	12	6	11
chr11	95398980	95399030	-23121	Nxph3	protein_coding	0.85175624738543	0.61	1	0	0	18	8	20	12	4	21
chr11	118312844	118312894	3440	ENSMUST00000142751	processed_transcript	NA	NA	1	0	0.314	13	23	24	7	5	11
chr13	38444055	38444105	6278	Bmp6	protein_coding	0.999078601202938	3.47	1	0	0.38	15	23	20	14	2	9
chr13	102632230	102632280	-94083	Pik3r1	protein_coding	0.0148001546822855	15.05	1	0	0.916	10	27	14	12	4	16
chr13	113450748	113450798	-211	Slc38a9	protein_coding	0.078490557900695	14.94	0	1	0.009	19	24	18	15	1	6
chr16	38279890	38279940	14995	Nr1i2	protein_coding	0.159036067008116	11.44	0	0	0	14	6	22	20	12	9
chr17	8476227	8476277	-375	Brp44l	protein_coding	0.404854860088004	17.32	1	0	0.045	12	19	31	13	3	5
chr17	28102309	28102359	-73	ENSMUST00000145924	processed_transcript	NA	NA	0	0	0.367	14	25	13	10	7	14
chr17	80404364	80404414	-28465	ENSMUST00000157558	snRNA	NA	NA	1	0	1	16	25	24	12	2	4
chr18	12606755	12606805	36730	Lama3	protein_coding	0.0233520415880514	15.11	0	0	1	10	29	12	8	7	17
chr19	36878126	36878176	-30877	Tnks2	protein_coding	0.930203669602953	21.11	0	0	0.14	22	15	22	7	3	14
chrX	71618630	71618680	-11	Slc10a3	protein_coding	0.503276696581399	10.21	1	0	0.056	15	31	16	10	4	7
chr1	133516301	133516351	13146	ENSMUST00000053161	retrotransposed	NA	NA	0	1	0.139	9	22	25	10	3	13
chr1	173286860	173286910	364	Pfdn2	processed_transcript	0.113478024260378	11.12	0	0	1	12	15	14	12	8	21
chr2	102041921	102041971	8590	ENSMUST00000118901	processed_pseudogene	NA	NA	1	0	0.121	15	13	26	17	6	5
chr2	180137412	180137462	4353	ENSMUST00000083526	miRNA	NA	NA	1	0	0.086	11	4	18	15	7	27
chr3	3005650	3005700	-502355	Hnf4g	protein_coding	0.212121479425123	5.57	1	0	0	16	11	16	19	4	16
chr3	121426603	121426653	101	F3	protein_coding	0.245346704272794	8.08	0	1	0.028	17	32	15	12	2	4
chr3	133203026	133203076	4281	Tet2	protein_coding	0.715362738540406	15.06	2	0	0.382	24	20	12	10	3	13
chr4	53350783	53350833	29710	ENSMUST00000119750	processed_pseudogene	NA	NA	0	1	1	17	27	19	10	3	6
chr4	100965806	100965856	9005	ENSMUST00000153228	processed_transcript	NA	NA	1	0	0.995	12	24	18	10	10	8
chr4	154597266	154597316	-590	Ski	protein_coding	0.00555764248628757	18.85	1	0	0.994	19	26	20	8	2	7
chr7	107685670	107685720	-51	Chchd8	protein_coding	0.455660805807408	16.58	0	0	0.995	19	23	20	11	3	6
chr7	147302447	147302497	-97	Echs1	protein_coding	0.652989891087653	7.74	0	0	0.143	12	32	20	6	6	6
chr7	148518020	148518070	-1168	Tmem80	protein_coding	0.387778453640786	3.28	1	0	0.033	27	23	12	10	4	6
chr8	13648988	13649038	28438	Rasa3	nonsense_mediated_decay	0.298126274809318	4.95	2	0	0.129	20	28	18	10	2	4
chr8	36151859	36151909	-123140	Tnks	protein_coding	0.516371307695379	14.96	1	0	0.074	12	20	23	10	8	9
chr8	48619350	48619400	352	Rwdd4a	protein_coding	0.312662808017041	13.82	0	0	0.246	13	27	20	12	3	7
chr8	129400378	129400428	26252	A630001O12Rik	protein_coding	NA	NA	0	0	0.068	18	18	16	6	10	14
chr11	78233996	78234046	1698	Slc13a2	protein_coding	0.302471062049368	22.04	0	0	0.397	25	11	13	16	5	12
chr12	80393973	80394023	3271	Zfyve26	protein_coding	0.0181621222697158	4.55	1	0	0.388	13	29	11	15	6	8
chr14	75050036	75050086	9414	Htr2a	protein_coding	NA	NA	0	1	0.128	8	32	23	5	4	10
chr15	91106547	91106597	76647		protein_coding	NA	NA	1	0	1	20	24	14	8	4	12
chr16	94748097	94748147	-74	Dscr3	retained_intron	0.546463521606197	3.47	2	0	0.947	19	34	14	6	5	4
chr17	26457249	26457299	-33268	ENSMUST00000128900	unprocessed_pseudogene	NA	NA	1	0	0.287	14	11	17	14	8	18
chr19	57451937	57451987	16428	Fam160b1	protein_coding	0.00186857815528548	10.62	0	0	0.572	20	26	16	9	1	10
chr1	9897284	9897334	-1410	6030422M02Rik	protein_coding	NA	NA	0	0	0.079	15	32	12	13	1	8
chr1	84982808	84982858	22589	ENSMUST00000097671	pseudogene	0.0647561512751811	20.59	0	0	0.575	14	11	19	10	10	17
chr4	118100888	118100938	100	Elovl1	processed_transcript	0.0748515983559463	22.32	0	0	1	15	34	16	4	4	8
chr6	54550868	54550918	-2248	Plekha8	protein_coding	0.0914984271187753	13.12	1	0	0.257	21	18	20	12	1	9
chr6	113825729	113825779	15610	Atp2b2	retained_intron	0.131933550089738	21.5	1	0	0.086	10	27	22	13	1	8
chr8	93393832	93393882	38457	Gm6658	protein_coding	NA	NA	0	0	0.309	12	31	20	7	1	10
chr9	45957490	45957540	-5947	Sik3	processed_transcript	0.297837801073774	23.14	1	0	0.17	14	28	13	9	3	14
chr10	44194317	44194367	-15788	Prdm1	protein_coding	0.271434544908732	5.74	0	0	1	18	37	10	9	1	6
chr10	67731629	67731679	9820	Arid5b	protein_coding	0.102770190731154	12.26	1	0	0.8	13	21	19	12	5	11
chr10	106477505	106477555	83175	Acss3	processed_transcript	NA	NA	0	1	0.127	23	20	21	10	1	6
chr11	50744839	50744889	271	Zfp354b	protein_coding	0.386239440470442	9.79	0	1	0.194	17	20	18	13	3	10
chr11	63677428	63677478	-17133	ENSMUST00000118415	processed_pseudogene	0.438458765051484	10.82	1	0	0.785	18	32	11	10	5	5
chr11	83555512	83555562	-4905	1100001G20Rik	protein_coding	0.501893699508378	19.79	0	0	0.801	16	18	21	12	4	10
chr12	82010885	82010935	-1554	ENSMUST00000083181	snRNA	NA	NA	1	0	0.217	25	21	16	10	1	8
chr12	85631868	85631918	5530	Ptgr2	nonsense_mediated_decay	0.499726542844939	8.22	1	0	0.136	12	23	24	10	2	10
chr14	51550238	51550288	263	Tmem55b	protein_coding	0.0130200427219371	5.81	0	0	1	20	27	14	10	4	6
chr17	86902648	86902698	1899	Gm10309	protein_coding	0.509180952852948	17.76	1	0	0.884	17	27	16	9	4	8
chr17	87381225	87381275	18618	Rhoq	protein_coding	0.880668223326937	7.65	3	0	0.073	9	7	27	9	8	21
chr1	142080084	142080134	-121	Cfh	protein_coding	0.368783662384962	11.93	0	0	0.284	20	18	17	8	3	14
chr1	158647986	158648036	-898	Fam20b	retained_intron	0.30793646686829	13.13	0	0	0.194	9	30	19	13	3	6
chr2	146381283	146381333	-11947	ENSMUST00000157276	snoRNA	NA	NA	2	0	0.007	24	17	18	9	2	10
chr2	170542571	170542621	-14711	Dok5	protein_coding	0.460127789920409	14.56	0	0	0	13	4	18	17	5	23
chr3	97447012	97447062	14231	Fmo5	processed_transcript	0.00057114823066514	16.76	2	0	0.099	12	39	17	7	0	5
chr4	130193847	130193897	-25364	Pum1	protein_coding	0.0770889825538971	5.74	1	0	0	36	15	18	5	0	6
chr5	125873420	125873470	-2873	Ubc	protein_coding	0.0835137806335674	23.13	1	0	1	12	24	17	15	6	6
chr6	94668711	94668761	-18584	Lrig1	protein_coding	0.398755605455967	11.04	0	1	1	21	22	15	6	5	11
chr6	121255755	121255805	4980	Slc6a13	protein_coding	0.302399894451803	1.82	1	0	0.023	14	18	14	16	3	15
chr7	109213921	109213971	37	Rnf121	protein_coding	0.210528346311602	22.76	0	0	1	18	19	19	12	4	8
chr7	141689091	141689141	-120605	D7Ertd443e	protein_coding	0.200782339500276	13.61	1	0	0.028	25	26	14	6	4	5
chr8	36469367	36469417	29658	Ppp1r3b	protein_coding	0.000829620386153962	17.92	1	0	0.928	21	27	12	9	2	9
chr8	124431776	124431826	68	ENSMUST00000098348	protein_coding	NA	NA	0	0	0.074	23	27	7	9	2	12
chr8	129259483	129259533	-114643	A630001O12Rik	protein_coding	NA	NA	1	0	0.004	20	17	19	9	2	13
chr9	64205700	64205750	-16630	Dis3l	protein_coding	0.995303808549256	9.95	1	0	0.044	11	13	29	10	3	14
chr9	68731549	68731599	228464	Rora	processed_transcript	0.0818439981515191	18.25	1	0	0.424	11	24	12	11	0	22
chr10	66510928	66510978	19786	ENSMUST00000099664	pseudogene	NA	NA	1	0	0.1	19	23	19	10	3	6
chr10	95236298	95236348	-7453	ENSMUST00000099327	pseudogene	NA	NA	1	0	0.818	11	14	28	15	2	10
chr11	53608478	53608528	874		processed_transcript	NA	NA	1	0	1	19	25	15	7	7	7
chr11	118338148	118338198	30	Engase	protein_coding	0.79121580263893	23.49	0	0	0.112	11	25	29	12	1	2
chr12	73098519	73098569	73434	Gpr135	protein_coding	NA	NA	1	0	0.318	12	18	29	13	0	8
chr16	92610033	92610083	-3001	ENSMUST00000148919	lincRNA	NA	NA	0	0	1	15	15	17	17	8	8
chr17	95055836	95055886	93498	Mettl4	protein_coding	0.628075087824886	8.67	0	0	0.073	14	18	19	10	9	10
chr18	31791775	31791825	-2225	Sap130	protein_coding	0.0939552391953359	2.88	1	0	0.391	12	6	22	19	2	19
chr18	35721702	35721752	-173	Matr3	protein_coding	0.340398881277125	12.6	1	0	0.708	21	23	16	12	2	6
chr19	6036262	6036312	-10289	Syvn1	protein_coding	0.0190151385670805	16.87	0	0	0.097	19	19	13	10	6	13
chr19	14799165	14799215	-6220	ENSMUST00000122726	snRNA	NA	NA	0	1	1	13	22	22	9	6	8
chr1	121563625	121563675	-18137	Epb4.1l5	protein_coding	0.419973578826671	3.75	1	0	0.277	25	24	18	5	0	7
chr2	94113440	94113490	-8550	ENSMUST00000099688	protein_coding	0.533781594402646	13.18	1	0	0.987	18	20	23	13	0	5
chr2	104583059	104583109	-49	Depdc7	protein_coding	0.874968804677370	7.1	1	0	0.031	15	40	9	9	0	6
chr4	82157184	82157234	3289	ENSMUST00000139835	processed_transcript	0.688153821664817	22.47	1	0	1	23	21	14	8	3	10
chr4	128736679	128736729	646	Rnf19b	protein_coding	0.00166016234213867	9.12	0	0	0.096	15	15	22	8	7	12
chr9	21172939	21172989	501	Ilf3	protein_coding	0.103750515302425	5.38	0	0	0.982	13	32	15	9	2	8
chr11	94087549	94087599	10133		protein_coding	0.59606354041758	15.39	1	0	0.113	16	16	22	15	5	5
chr11	109954901	109954951	-1992	Abca8a	protein_coding	0.107165179559247	8.56	1	0	0.045	10	32	11	15	5	6
chr13	51941927	51941977	-95	Gadd45g	protein_coding	0.93282064724378	14	0	0	1	18	26	14	11	1	9
chr18	21095073	21095123	-8028	Rnf125	protein_coding	3.51944997028894e-06	0.2	1	0	0.996	16	22	18	13	4	6
chrX	32097306	32097356	34329		protein_coding	0.233357058095180	20.11	0	0	0	16	7	18	17	5	16
chr1	59167490	59167540	9135	Als2cr4	protein_coding	0.203205706509138	5.38	0	1	0.988	20	25	8	13	5	7
chr1	74091181	74091231	-46164	Tns1	protein_coding	NA	NA	0	0	0.27	14	14	23	12	4	11
chr2	167927475	167927525	20765	Pard6b	protein_coding	0.560215359358975	15.17	2	0	0.705	25	24	10	5	3	11
chr3	15331713	15331763	564	Gm9733	protein_coding	NA	NA	0	0	0.131	16	5	18	10	8	21
chr3	116653584	116653634	-17576		protein_coding	0.476547363751331	19.77	1	0	0.033	15	13	21	15	4	10
chr4	147965519	147965569	-68	Srm	protein_coding	0.00158232469589402	14.22	0	0	0.566	23	32	9	5	2	7
chr4	154575981	154576031	-13601	Ski	processed_transcript	0.00555764248628757	18.85	1	0	0.026	20	15	24	11	2	6
chr5	113416535	113416585	27974	Adrbk2	protein_coding	0.142193346628281	7.26	0	0	0.4	15	11	13	14	10	15
chr5	125729684	125729734	34820	Scarb1	processed_transcript	0.692758770454064	5.19	1	0	0.332	21	12	21	14	3	7
chr6	72576776	72576826	-2481	Gm15401	protein_coding	NA	NA	0	0	1	19	13	21	8	5	12
chr6	83082339	83082389	-3093	Rtkn	protein_coding	0.200933292697608	17.59	0	0	0.083	19	16	19	12	5	7
chr7	74518288	74518338	-569	Mef2a	nonsense_mediated_decay	0.233412198315854	11.78	0	0	0.027	21	22	17	6	5	7
chr10	12308100	12308150	26307	Utrn	protein_coding	0.107769695459044	12.58	2	0	0.042	16	17	20	7	6	12
chr10	38891691	38891741	-8116		protein_coding	NA	NA	1	0	0.959	22	18	20	11	3	4
chr10	66558999	66559049	147	Jmjd1c	protein_coding	NA	NA	0	0	1	19	27	13	7	0	12
chr11	69889492	69889542	-16629	Asgr2	protein_coding	0.85574168913082	16.16	1	0	0	11	22	19	7	7	12
chr11	98622127	98622177	7252	Thra	protein_coding	0.00518819440691132	3.23	1	0	1	14	16	27	11	4	6
chr13	38086160	38086210	-153	Ssr1	protein_coding	0.127769035990497	20.67	1	0	0.953	14	24	21	11	3	5
chr13	41979393	41979443	-17602	ENSMUST00000158410	snRNA	NA	NA	2	0	0.015	23	13	13	12	2	15
chr13	53075623	53075673	794	Nfil3	protein_coding	0.00040445455252189	22	0	0	1	16	11	22	14	1	14
chr15	96287245	96287295	4004	Sfrs2ip	protein_coding	0.173718398509348	0.07	1	0	0.035	17	21	18	10	4	8
chr15	96835120	96835170	51242	Slc38a4	protein_coding	0.0891367801056864	8.76	1	0	0.03	16	32	18	7	3	2
chr16	30064148	30064198	-1261	Hes1	protein_coding	0.244193504400723	23.55	0	0	1	18	31	9	11	3	6
chr16	72131974	72132024	467966	ENSMUST00000083990	snoRNA	NA	NA	0	0	0.145	17	13	21	5	5	17
chr18	13023156	13023206	-1292	Osbpl1a	protein_coding	0.0800438877303538	8.35	0	0	0.574	19	26	14	7	2	10
chr18	74938688	74938738	-153	Acaa2	protein_coding	0.0874296529603393	8.12	1	0	0.016	11	21	26	7	7	6
chr19	36883127	36883177	-25876	Tnks2	protein_coding	0.930203669602953	21.11	0	0	0.999	16	30	12	8	2	10
chr1	40241611	40241661	-40289	Il1r1	protein_coding	0.0153206092548616	12.66	0	0	0.133	12	7	13	15	6	24
chr3	3006595	3006645	-501410	Hnf4g	protein_coding	0.212121479425123	5.57	0	0	0	15	13	15	12	9	13
chr4	132563776	132563826	-3374	Ahdc1	processed_transcript	0.0632583659729136	18.55	0	0	0.235	15	13	19	11	1	18
chr5	108538753	108538803	17654	Mtf2	nonsense_mediated_decay	0.0506793145016043	0.64	0	0	0.035	18	26	10	12	5	6
chr5	119021757	119021807	11030	Med13l	protein_coding	NA	NA	1	0	0	15	29	15	4	6	8
chr5	134660381	134660431	509	Gtf2ird2	protein_coding	0.0853346220474582	12.62	1	0	0.443	19	27	16	11	2	2
chr6	71187253	71187303	24946	Smyd1	processed_transcript	0.00144779576889649	8.62	0	0	0.062	12	22	20	8	8	7
chr6	135112468	135112518	5740	Hebp1	protein_coding	0.194859969647909	5.53	1	0	0.11	23	14	11	12	4	13
chr9	23257928	23257978	229938	Bmper	protein_coding	0.869869466023023	9.78	2	0	0.17	24	8	19	9	4	13
chr10	74891918	74891968	1017	Upb1	retained_intron	0.183042508120450	15.07	1	0	1	11	23	18	7	11	7
chr10	89015991	89016041	-19686	Nr1h4	protein_coding	0.349284723889203	13.01	1	0	0.298	23	19	17	7	5	6
chr11	90234077	90234127	3029		protein_coding	NA	NA	0	0	0.039	9	35	12	9	1	11
chr13	12627035	12627085	-14345	Edaradd	protein_coding	0.134823661033239	0.45	0	1	0.164	16	23	13	13	5	7
chr13	34557836	34557886	-120810	Slc22a23	protein_coding	0.0455110312646543	9.78	1	0	0.128	12	15	22	9	6	13
chr14	79250683	79250733	1705	1300010F03Rik	protein_coding	0.049437587968924	11.12	1	0	0.081	19	13	23	8	5	9
chr15	3195238	3195288	-25714	Sepp1	protein_coding	0.0723740276603482	10.99	1	0	0	20	18	20	9	3	7
chr15	88581823	88581873	-293	Zbed4	protein_coding	0.161526529692436	23.19	2	0	0.94	13	26	18	7	0	13
chr15	98558021	98558071	583	Fkbp11	protein_coding	0.00187633227418978	10.71	1	0	1	17	26	14	8	3	9
chr17	33821726	33821776	579	Hnrnpm	retained_intron	0.522979710126321	15.76	1	0	0.634	22	17	13	11	4	10
chr17	45745466	45745516	-6475	Gm7325	protein_coding	0.831127021387704	13.96	0	1	0	14	14	26	11	2	10
chr1	4759120	4759170	16628	Mrpl15	retained_intron	0.00297813708984659	0.2	0	0	0.47	20	16	12	8	9	11
chr1	74115506	74115556	-56584	Rufy4	protein_coding	NA	NA	1	0	0.561	14	20	18	12	3	9
chr1	134036352	134036402	-109	Cdk18	protein_coding	0.0724341880557167	12.82	0	0	1	15	29	9	11	3	9
chr1	153191551	153191601	-52	Ivns1abp	protein_coding	0.0160123539165476	14.99	0	0	1	21	23	14	10	3	5
chr2	167042591	167042641	-8700	Ptgis	retained_intron	0.13856962194713	10.03	0	0	0	13	7	27	10	5	14
chr4	59342906	59342956	2963	Susd1	retained_intron	0.0343171371318024	8.68	1	0	0.588	21	18	7	11	7	12
chr5	92925148	92925198	9369	Scarb2	protein_coding	0.116947688597196	13.15	1	0	0.418	22	16	15	12	5	6
chr5	124304539	124304589	10883	Niacr1	protein_coding	0.953729908641402	14.18	1	0	0.045	13	29	17	9	4	4
chr6	99095324	99095374	-3012		protein_coding	NA	NA	2	0	0.145	34	10	11	5	8	8
chr7	105151297	105151347	62390	Myo7a	retained_intron	0.396530284666088	18.4	3	0	0.131	21	20	16	5	4	10
chr9	70981155	70981205	29260	Aqp9	protein_coding	0.0175940302728296	8.33	0	0	0.121	19	13	16	11	2	15
chr9	104134520	104134570	30719	Dnajc13	protein_coding	0.866192140272844	3.49	1	0	0.263	27	13	15	7	5	9
chr9	114842839	114842889	133	Gpd1l	protein_coding	0.0280307887558671	10.2	0	0	1	11	28	12	10	3	12
chr11	59622684	59622734	381	Flcn	protein_coding	0.00465471880844497	7.52	1	0	0.263	13	23	21	4	6	9
chr11	101148803	101148853	1459	Cntd1	processed_transcript	0.137285379689481	14.29	0	0	1	18	23	14	7	4	10
chr11	106054849	106054899	2	Strada	protein_coding	0.186851374830706	6.88	1	0	1	13	29	12	12	0	10
chr12	106492298	106492348	-31397	Tcl1	protein_coding	0.237145278873573	22.14	0	0	0	9	15	19	11	7	15
chr13	110394442	110394492	-28509	Pde4d	protein_coding	0.149094919968117	6.33	1	1	1	12	6	30	11	5	12
chr14	46603472	46603522	-43606	ENSMUST00000117504	processed_pseudogene	NA	NA	1	0	0.773	17	28	16	9	0	6
chr1	196187666	196187716	-258332	Plxna2	protein_coding	0.00108937829981310	23.57	2	0	0.048	27	28	12	4	2	2
chr2	31318965	31319015	-6737	Ass1	protein_coding	0.527597532285898	2.08	1	0	0.239	12	34	17	4	2	6
chr2	163401164	163401214	25253	Hnf4a	protein_coding	0.00704237727788629	13.89	1	0	0.03	24	9	16	9	2	15
chr4	135769690	135769740	7435	Asap3	protein_coding	0.0381787077830894	21.32	0	0	0.092	12	22	24	8	1	8
chr4	152254553	152254603	133115	ENSMUST00000116710	miRNA	NA	NA	2	0	0.143	15	3	21	11	5	20
chr5	79849414	79849464	218695	ENSMUST00000157797	misc_RNA	NA	NA	0	0	0.011	13	19	9	14	3	17
chr5	137608969	137609019	-16915	Trim56	protein_coding	0.345091022230709	7.16	0	0	0	10	10	22	13	4	16
chr5	139424289	139424339	45921	Pdgfa	processed_transcript	0.573403343446393	14.19	0	0	0.044	17	25	20	4	3	6
chr6	95663525	95663575	5244	Suclg2	protein_coding	0.375426198876115	6.02	1	0	0.962	19	12	15	11	6	12
chr7	139856653	139856703	-5111	ENSMUST00000132849	processed_transcript	NA	NA	1	0	0	23	14	13	13	9	3
chr8	49951008	49951058	-21765	Odz3	protein_coding	0.0758028264086776	5.76	1	0	0.14	12	23	19	7	6	8
chr10	124927576	124927626	-161582	Slc16a7	protein_coding	0.8338044117948	10.83	1	0	1	19	16	14	9	10	7
chr12	33505905	33505955	590	Nampt	protein_coding	0.0204632777896449	13.79	1	0	0.076	15	24	12	8	7	9
chr12	104895573	104895623	-176	Serpina6	protein_coding	0.088428806275963	8.62	1	0	0.12	9	19	19	10	9	9
chr13	23930509	23930559	-784	Slc17a3	protein_coding	0.000770097744141263	19.94	1	0	0.289	22	19	14	7	2	11
chr15	82473251	82473301	-821		protein_coding	0.281615173791130	13.74	1	0	0.051	24	21	11	9	0	10
chr16	4404533	4404583	14987	Adcy9	protein_coding	0.276492460602599	5.48	2	0	0.063	23	21	5	11	6	9
chr1	192258881	192258931	-264347	Prox1	protein_coding	0.201257955327022	17.71	1	0	0.025	11	11	12	11	5	24
chr3	87710704	87710754	263	Hdgf	protein_coding	0.156147882472918	10.87	0	0	0.996	8	23	22	15	2	4
chr4	15851258	15851308	-12502	ENSMUST00000157430	snoRNA	NA	NA	1	0	0.44	14	26	13	9	1	11
chr4	57784765	57784815	-8017	ENSMUST00000098063	protein_coding	NA	NA	2	0	0.159	9	17	10	19	8	11
chr4	102228404	102228454	-14271	Pde4b	protein_coding	0.0133170929448471	3.7	1	0	0.044	21	15	12	10	10	6
chr4	121725893	121725943	-30250	ENSMUST00000117367	pseudogene	0.494957455517792	6.62	0	0	0.015	8	13	15	10	13	15
chr6	17413810	17413860	8	Met	protein_coding	0.181640675362488	7.84	0	0	0.996	11	37	10	11	1	4
chr6	90385226	90385276	-6460	Ccdc37	processed_transcript	NA	NA	0	1	0.157	15	15	19	12	4	9
chr7	38870723	38870773	13640	Ccne1	processed_transcript	0.161978741533970	11.47	0	0	0.118	15	20	20	5	4	10
chr8	96704032	96704082	916	Mt1	protein_coding	0.709658329559069	7.84	1	0	1	21	16	10	8	8	11
chr11	115948360	115948410	-76	Wbp2	protein_coding	0.322746387116434	9.6	1	0	0.997	13	25	12	10	5	9
chr12	74454688	74454738	9359	Slc38a6	retained_intron	0.279259812302482	8.09	1	0	0.21	13	35	10	10	1	5
chr13	69141735	69141785	-3341	Adcy2	protein_coding	0.167010336462191	0.42	2	0	0.335	21	19	14	10	0	10
chr13	97340662	97340712	27997	Col4a3bp	protein_coding	0.0450588006503064	18.31	1	0	0.604	15	19	12	13	6	9
chr14	66510063	66510113	26363	1110020C17Rik	protein_coding	0.297174901613793	23.67	1	0	0.453	36	21	6	5	0	6
chr14	117783348	117783398	458620	Gpc6	protein_coding	0.268199829934186	18.16	0	1	0.061	12	22	13	13	4	10
chr19	18707256	18707306	829	BC016495	protein_coding	0.0200042944885663	11.9	1	0	0.593	15	15	25	9	3	7
chr3	19126021	19126071	-1734	ENSMUST00000141455	processed_transcript	NA	NA	0	0	1	20	15	9	7	7	15
chr3	100726133	100726183	33	Trim45	protein_coding	0.980330156921754	0.76	0	0	0.995	15	14	23	13	0	8
chr3	121556937	121556987	-38848	Abcd3	protein_coding	0.146669103309415	8.93	3	0	0.062	22	4	14	15	9	9
chr4	15853842	15853892	-15086	ENSMUST00000157430	snoRNA	NA	NA	2	0	0.271	18	21	14	15	0	5
chr4	135158847	135158897	19209	ENSMUST00000157554	snRNA	NA	NA	1	0	0.152	14	5	18	12	7	17
chr5	30426034	30426084	-2311	ENSMUST00000062754	pseudogene	NA	NA	0	0	0.146	9	8	21	12	5	18
chr5	121017413	121017463	21244	Tpcn1	protein_coding	0.0684611204882474	16.14	0	0	1	11	12	27	10	6	7
chr6	28681381	28681431	100341	Lrrc4	protein_coding	0.338015651851180	4.92	1	0	1	16	22	20	8	1	6
chr6	147703573	147703623	-35625	ENSMUST00000126447	processed_transcript	NA	NA	2	0	0.076	21	4	21	9	6	12
chr9	62254617	62254667	21166	Coro2b	processed_transcript	0.86599626544452	11.8	0	0	0.351	21	13	13	12	4	10
chr13	81467420	81467470	14390	Gpr98	processed_transcript	0.00159703982833558	11.31	2	0	0.576	20	18	16	13	1	5
chr14	17688603	17688653	-37247	Rarb	protein_coding	0.863510343154414	6.31	1	0	0.217	12	6	17	14	6	18
chr14	122820393	122820443	-14453	ENSMUST00000156156	lincRNA	0.943623285386758	11.77	0	0	0.074	13	7	16	9	7	21
chr15	10132225	10132275	-10970	Prlr	nonsense_mediated_decay	0.0325751283548856	2.68	0	0	0.273	9	35	9	9	7	4
chr19	21348875	21348925	1164	Zfand5	protein_coding	0.0942106606468142	0.91	3	0	1	14	34	5	12	3	5
chr1	135558054	135558104	-122	Zc3h11a	protein_coding	0.146022218654700	9.04	2	0	1	22	17	9	5	4	15
chr3	19854097	19854147	-2932	Cp	protein_coding	0.0121097250380682	20.03	0	0	1	19	14	15	5	8	11
chr4	101347550	101347600	27177	Leprot	protein_coding	0.0256642261130065	5.02	0	0	0.733	15	25	8	14	3	7
chr7	117231675	117231725	12512	Zfp143	protein_coding	0.156718258066324	8	1	0	1	15	12	13	11	10	11
chr8	10793104	10793154	15999	ENSMUST00000071573	retrotransposed	NA	NA	3	0	0.151	15	6	14	10	10	17
chr8	127225809	127225859	-2014	Ttc13	protein_coding	0.523173390646828	2.24	0	0	0.306	21	18	13	7	8	5
chr8	129260254	129260304	-113872	A630001O12Rik	protein_coding	NA	NA	0	0	0.023	14	26	10	16	4	2
chr11	112653569	112653619	6728	ENSMUST00000100254	protein_coding	0.565716425169696	9.04	1	0	0.233	12	36	11	8	1	4
chr13	72803148	72803198	36663	Irx2	protein_coding	0.73765820960501	19.23	0	0	0.061	17	16	10	11	6	12
chr13	115872184	115872234	-7500	Gm10734	protein_coding	NA	NA	0	0	0.129	10	23	8	8	3	20
chr14	119406778	119406828	-25	Uggt2	processed_transcript	0.291368020378436	8.59	0	0	0.184	16	18	16	11	5	6
chr15	77084700	77084750	-11744	ENSMUST00000158617	snRNA	NA	NA	1	0	0.104	11	23	16	11	4	7
chr15	100837302	100837352	-108859	Ankrd33	protein_coding	0.660969003620145	8.86	0	0	0.356	25	18	8	9	4	8
chr19	43887860	43887910	2873	Abcc2	retained_intron	0.474731224158668	11.19	1	0	0.017	22	13	12	9	3	13
chr1	67163214	67163264	-6361	Cps1	protein_coding	0.0894293489540584	21.58	1	0	0.99	15	20	17	9	4	6
chr1	165269115	165269165	-25359	Prrx1	protein_coding	0.199049131667069	17.97	0	0	1	14	19	18	10	1	9
chr2	130753914	130753964	21272	Atrn	retained_intron	0.490530266564706	9.24	1	0	0.207	17	21	17	6	0	10
chr3	89055331	89055381	2567	Krtcap2	retained_intron	0.106806745342960	19.03	1	0	1	7	26	17	10	2	9
chr4	128661574	128661624	-7603	Ak2	processed_transcript	0.00276990816630916	10.43	0	0	0.062	20	10	14	10	3	14
chr5	142019826	142019876	22352	ENSMUST00000158539	snRNA	NA	NA	0	0	0.162	7	6	22	16	6	14
chr9	13486172	13486222	61763	Maml2	protein_coding	0.870344141537827	0.66	1	0	1	13	27	10	4	7	10
chr9	70731639	70731689	31307		protein_coding	0.575298960634273	17.29	2	0	0.041	16	5	19	10	12	9
chr10	75233376	75233426	2718	Ddt	protein_coding	0.85421719416328	10.32	0	0	0.03	20	26	10	11	1	3
chr10	82086160	82086210	-329	1190007I07Rik	protein_coding	0.557572992715167	22.02	0	1	0.52	19	17	15	4	7	9
chr11	5410033	5410083	-10604	Xbp1	protein_coding	0.0882868194075943	16.81	1	0	0.187	12	17	20	11	3	8
chr11	90250987	90251037	-8	Hlf	protein_coding	0.00347982362518568	12.57	0	0	1	13	23	16	8	3	8
chr12	106996061	106996111	-41646	Papola	protein_coding	0.740234205832802	15.88	1	0	0.05	21	26	11	7	1	5
chr12	113080913	113080963	28557	Zfyve21	protein_coding	0.294856731208295	9.34	1	0	0.066	20	22	12	9	6	2
chr13	10038297	10038347	-204581	ENSMUST00000157984	miRNA	NA	NA	0	0	0.11	6	30	6	8	6	15
chr13	63009607	63009657	-19990	Fbp1	protein_coding	0.439723148405963	5.29	0	1	0.858	19	25	9	5	1	12
chr13	115470660	115470710	73240	4930544M13Rik	protein_coding	0.98536623966122	16.81	0	0	0.121	11	16	12	19	3	10
chr13	120245190	120245240	-6364	4833420G17Rik	protein_coding	0.0568263139151092	9.17	1	0	0.158	12	24	13	9	7	6
chr15	38740011	38740061	-24738	Baalc	protein_coding	0.289079182162258	23.72	1	0	0.658	12	28	13	10	3	5
chr17	10512607	10512657	-317	Qk	protein_coding	0.106699581058899	21.07	1	0	1	13	38	15	4	1	0
chr18	31791432	31791482	-2568	Sap130	protein_coding	0.0939552391953359	2.88	0	0	0	6	6	18	19	7	15
chr18	34324539	34324589	24029	ENSMUST00000158431	snRNA	NA	NA	0	0	0	11	7	20	9	3	21
chrX	74754683	74754733	-1644	Tbl1x	protein_coding	0.310429676971331	5.46	2	0	1	16	23	12	5	3	12
chr4	154865410	154865460	-44	Gnb1	protein_coding	0.501572888933441	4.73	0	1	1	20	17	11	12	2	8
chr6	28708414	28708464	73308	Lrrc4	protein_coding	0.338015651851180	4.92	1	0	1	13	28	13	9	3	4
chr9	63404228	63404278	46034	Iqch	protein_coding	0.369685589737959	10.52	3	0	0.817	20	14	13	7	10	6
chr9	110246420	110246470	-258	Scap	protein_coding	0.000992471290731105	5.99	0	0	0.281	11	19	21	10	4	5
chr11	98971932	98971982	-21337	Tns4	protein_coding	0.33400416696072	21.09	1	1	0.76	9	7	28	12	5	9
chr14	68522764	68522814	28840	Dock5	protein_coding	0.0189217951310611	14.07	1	0	1	6	26	11	13	7	7
chr15	67255657	67255707	-247290	St3gal1	protein_coding	0.00360327765096226	21.9	0	0	0.155	20	20	9	12	4	5
chr15	95598531	95598581	-7629	ENSMUST00000058951	pseudogene	0.659910254997897	0.57	2	0	0.781	24	19	9	7	3	8
chr17	29259584	29259634	8465	ENSMUST00000138816	processed_transcript	NA	NA	1	0	0.37	14	7	21	15	6	7
chr18	68218013	68218063	125127	D18Ertd653e	protein_coding	0.200250890013865	4.5	2	0	0.024	11	25	19	7	2	6
chr19	59196455	59196505	-45890	4930506M07Rik	protein_coding	0.66052256195528	5.49	0	0	0.01	19	7	21	8	1	14
chr2	38367623	38367673	314	Nek6	protein_coding	0.106852293133734	20.91	0	0	0.047	18	13	10	12	5	11
chr2	49272046	49272096	-18036	ENSMUST00000104581	snoRNA	NA	NA	0	0	0.142	12	4	15	11	5	22
chr3	60305261	60305311	112	Mbnl1	protein_coding	0.167170478662624	10.2	0	0	0.996	15	25	12	12	2	3
chr4	145741926	145741976	7058	1700029I01Rik	protein_coding	0.96525694818934	10.85	0	0	0	13	12	16	13	5	10
chr4	154602682	154602732	-6006	Ski	protein_coding	0.00555764248628757	18.85	2	0	0.283	17	19	13	6	4	10
chr5	8873125	8873175	-20567	Abcb4	protein_coding	0.0262821738630428	8.32	0	1	0.038	11	27	8	11	3	9
chr5	136171189	136171239	3675	ENSMUST00000122167	processed_pseudogene	0.272539103214457	1.69	1	0	0.329	9	21	15	8	4	12
chr5	139834856	139834906	6301		protein_coding	NA	NA	2	0	0.533	9	21	14	14	4	7
chr10	82764642	82764692	2453	Slc41a2	processed_transcript	0.315031208624661	1.22	1	0	0.73	14	19	11	12	5	8
chr13	32856356	32856406	17204	Mylk4	protein_coding	NA	NA	1	0	0.695	9	16	16	11	3	14
chr13	115471572	115471622	74152	4930544M13Rik	protein_coding	0.98536623966122	16.81	0	1	1	13	22	19	8	3	4
chr1	74442746	74442796	1887	ENSMUST00000083534	miRNA	NA	NA	0	0	0.081	6	22	12	12	7	9
chr1	136084070	136084120	-1608	Chi3l1	retained_intron	0.647296712431428	20.15	1	0	0.071	14	6	11	10	2	25
chr2	24748109	24748159	-5030	Ehmt1	protein_coding	0.00217806362628567	11.02	0	0	0.067	23	15	12	4	7	7
chr2	147797310	147797360	4586	ENSMUST00000129082	processed_transcript	0.715363056658834	8.32	1	0	0.593	16	26	12	7	3	4
chr2	179226049	179226099	47136	Cdh4	processed_transcript	0.0356188781352622	12.71	0	0	0.06	14	6	15	8	2	23
chr4	132641022	132641072	-2988	Gm10151	protein_coding	NA	NA	2	0	1	25	13	11	8	7	4
chr4	149174038	149174088	-6535	ENSMUST00000119178	processed_pseudogene	NA	NA	3	0	0.177	12	17	19	7	5	8
chr5	31190973	31191023	-69	Agbl5	protein_coding	0.443905226881854	4.67	0	0	1	19	12	24	8	3	2
chr8	41755354	41755404	-5069	Adam24	protein_coding	0.849063216757458	23.51	1	0	0.873	17	4	16	14	8	9
chr8	117085217	117085267	-117275	Wwox	protein_coding	0.000954819231830968	2.53	1	0	1	8	21	17	10	5	7
chr8	129138747	129138797	-21436	Irf2bp2	protein_coding	0.0259458039671114	21.77	1	0	0.026	22	10	10	6	7	13
chr10	94462526	94462576	51327	ENSMUST00000158521	misc_RNA	NA	NA	0	0	0.071	10	20	19	7	5	7
chr12	100817635	100817685	15609	ENSMUST00000137842	lincRNA	NA	NA	1	0	0.228	20	25	7	7	5	4
chr13	94459700	94459750	15337	Dmgdh	protein_coding	0.100338205483800	0.26	0	1	0.056	12	21	17	9	1	8
chr15	100151841	100151891	-13494		protein_coding	0.260108714848688	17.05	1	0	0.452	24	14	17	7	2	4
chr1	88893227	88893277	-86994	ENSMUST00000120149	processed_pseudogene	0.973928953800417	6.76	0	0	0.389	8	11	11	16	7	14
chr1	127262377	127262427	69680	Actr3	protein_coding	0.0189106969109442	4.46	1	0	0.001	16	6	16	10	6	13
chr2	4698558	4698608	24820	Bend7	processed_transcript	0.779225559744007	17.96	0	0	0.043	11	14	23	11	0	8
chr4	61493712	61493762	2530	Mup5	protein_coding	0.830206245559627	8.47	0	0	0.053	17	9	10	13	6	12
chr6	70824614	70824664	19201	ENSMUST00000083816	snoRNA	NA	NA	1	0	0.985	7	22	15	12	8	3
chr10	39744644	39744694	405	AI317395	protein_coding	0.0761913196062175	11.02	0	0	0.999	15	18	19	8	1	6
chr13	8769108	8769158	101155	Wdr37	protein_coding	0.125372535461948	7.39	1	0	0	14	3	14	11	12	13
chr13	81468877	81468927	12933	Gpr98	processed_transcript	0.00159703982833558	11.31	2	0	0.047	10	28	13	4	6	6
chr15	10153382	10153432	-334	Prlr	protein_coding	0.0325751283548856	2.68	2	0	0.223	17	6	14	13	10	7
chr15	98753212	98753262	-4575	Lmbr1l	protein_coding	0.428974933504283	2.42	1	0	0.5	16	20	11	8	4	8
chr19	57435090	57435140	150	ENSMUST00000138723	lincRNA	0.574432215702047	2.49	1	0	0.026	12	24	19	5	3	4
chrX	100746825	100746875	21488	ENSMUST00000083575	miRNA	NA	NA	0	0	0.485	15	17	20	6	1	8
chr1	162723223	162723273	-179	Rabgap1l	protein_coding	0.00962112938119187	12.55	0	0	0.149	10	37	11	4	1	3
chr2	10438286	10438336	-383	ENSMUST00000104761	miRNA	NA	NA	0	0	0.277	16	13	12	10	4	11
chr2	24965264	24965314	-14620	Noxa1	protein_coding	NA	NA	1	0	0	11	5	12	14	4	20
chr2	34400342	34400392	-20152	ENSMUST00000119822	processed_pseudogene	0.945667988672626	20.35	1	0	0.404	21	18	8	12	2	5
chr5	27277717	27277767	46507	Dpp6	protein_coding	0.716254661043442	5.41	0	0	0.03	8	10	18	13	8	9
chr5	124285054	124285104	30368	Niacr1	protein_coding	0.953729908641402	14.18	0	0	0	14	21	14	5	3	9
chr6	144001532	144001582	31129	ENSMUST00000156994	processed_transcript	0.765671570077476	19.41	4	0	0.053	13	19	17	7	0	10
chr7	134417734	134417784	-326	Sephs2	protein_coding	0.155561057736722	4.93	1	0	0.255	19	19	12	7	4	5
chr8	23246982	23247032	-4233	Nek3	retained_intron	0.200142256520857	19.11	0	1	0	20	11	16	6	5	8
chr8	34720746	34720796	10674	Ppp2cb	protein_coding	0.315864683612125	11.26	2	0	0.148	10	16	12	8	2	18
chr10	58763390	58763440	-22629	P4ha1	protein_coding	0.0558795390034381	18.59	1	0	0.847	12	20	10	10	2	12
chr10	98697150	98697200	-28690	Dusp6	protein_coding	0.141214103884168	21.62	0	0	0.29	18	16	15	10	3	4
chr11	87494446	87494496	13612	ENSMUST00000157167	snRNA	NA	NA	1	0	1	13	16	17	5	6	9
chr15	10329633	10329683	41334	Prlr	protein_coding	0.0325751283548856	2.68	0	0	0.011	17	11	22	10	2	4
chr16	17387411	17387461	18550	Pi4ka	retained_intron	0.230699861137522	12.28	0	0	0.234	12	17	13	8	3	13
chr17	4815424	4815474	-126141		protein_coding	NA	NA	1	0	0	7	6	14	14	5	20
chr3	10298217	10298267	2932	Fabp12	protein_coding	0.0751018416730998	5.74	0	0	0.043	17	15	12	9	1	11
chr5	145131882	145131932	-12926	Baiap2l1	protein_coding	0.35262622446827	17.53	1	0	0.305	12	17	13	10	2	11
chr8	46350550	46350600	-3190	F11	protein_coding	0.524339095626616	20.73	1	0	0.171	15	19	11	9	6	5
chr9	55170567	55170617	2402	Nrg4	processed_transcript	0.00646464089799486	13.31	1	0	0.248	8	13	18	14	1	11
chr10	40720731	40720781	71335	Gpr6	protein_coding	0.779405782378348	15.34	0	0	0	5	6	25	9	7	13
chr11	72989271	72989321	1208	Tmem93	protein_coding	0.056291474748979	11.71	1	0	0.353	18	17	15	5	7	3
chr12	30989724	30989774	52799	Sntg2	processed_transcript	0.097188491907707	8.27	1	0	0.028	10	25	14	6	7	3
chr13	46641551	46641601	27523	ENSMUST00000157288	rRNA	NA	NA	1	0	0.09	10	15	10	13	9	8
chr14	41914753	41914803	-3892	Mat1a	protein_coding	0.492163200541033	22.54	0	0	0.025	21	7	9	9	8	11
chr17	86601609	86601659	34120	Prkce	protein_coding	0.0178667759801599	8.94	2	0	0.2	20	12	16	8	5	4
chr18	64644329	64644379	4368	Fech	protein_coding	0.0153365878852042	11.85	1	0	0.02	12	18	7	9	1	18
chr1	166633863	166633913	-92957	Dpt	protein_coding	0.987146139753031	23.98	1	0	0.978	13	19	15	10	1	6
chr4	53908123	53908173	-10420	ENSMUST00000104230	snoRNA	NA	NA	0	0	0.033	14	3	17	14	2	14
chr6	119535827	119535877	12214		protein_coding	NA	NA	1	0	0.14	23	12	8	6	2	13
chr9	114897081	114897131	-5281	Rps27	protein_coding	0.73363671668244	13.99	2	0	0.382	16	11	20	3	3	11
chr10	68675332	68675382	-48	Rhobtb1	protein_coding	0.195152240365296	14.65	0	1	1	10	26	17	5	3	3
chr11	25439176	25439226	80897		processed_transcript	0.100384608886372	21.39	1	0	0.059	3	5	24	7	7	18
chr12	3239642	3239692	3056		protein_coding	0.0208092387265757	10.38	0	0	0	13	6	17	9	2	17
chr13	6059375	6059425	-62603	ENSMUST00000104778	miRNA	NA	NA	1	0	0.036	16	13	10	14	4	7
chr14	102827274	102827324	-98421	ENSMUST00000104417	snoRNA	NA	NA	1	0	0	9	12	17	10	4	12
chr18	12374192	12374242	-3154	Npc1	processed_transcript	0.0505608097961268	8.79	0	0	0.363	19	20	12	8	1	4
chr1	39556432	39556482	-19921	ENSMUST00000083695	snoRNA	NA	NA	0	0	0.006	8	12	20	5	1	17
chr1	90315636	90315686	12125	Spp2	protein_coding	0.311683543512657	5	1	0	0.061	10	14	12	16	5	6
chr6	59022295	59022345	-26927	ENSMUST00000104164	snoRNA	NA	NA	1	0	0.466	15	25	12	3	3	5
chr8	106672162	106672212	-22226	Bean	protein_coding	0.644533973529116	23.11	0	0	0.004	11	11	16	6	2	17
chr10	118196014	118196064	-101843	4932442E05Rik	protein_coding	0.668350665381709	3.26	2	0	1	16	22	15	5	3	2
chr12	100189639	100189689	8135	Ttc8	protein_coding	0.463113734581399	4.94	0	0	0.216	25	15	11	5	0	7
chr12	104918248	104918298	-4599		protein_coding	NA	NA	0	0	0.954	13	22	10	7	4	7
chr15	75141847	75141897	43021	Ly6f	protein_coding	0.605506828000802	14.5	0	1	0.026	11	10	16	16	5	5
chr15	96859941	96859991	26421	Slc38a4	protein_coding	0.0891367801056864	8.76	2	0	0.056	19	17	6	6	8	7
chr17	25270369	25270419	55	Clcn7	protein_coding	0.0731540082585268	6.09	0	0	1	15	13	19	9	2	5
chr17	73186938	73186988	921	Ypel5	protein_coding	0.00065897269804258	10.6	0	0	0.998	9	24	13	10	4	3
chrX	13038884	13038934	-4327	Nyx	protein_coding	0.502251450854857	15.96	0	0	0.928	14	22	15	7	2	3
chr3	36894843	36894893	-11240	4932438A13Rik	protein_coding	0.304434132085496	19.61	0	0	0	15	3	18	11	2	13
chr3	129000058	129000108	35584	Enpep	protein_coding	0.4864041182806	4.35	0	0	0.064	18	14	12	7	1	10
chr6	31134664	31134714	13142	AB041803	protein_coding	0.0359894366809084	5.19	0	0	0.999	7	23	11	8	9	4
chr7	87782074	87782124	1196	ENSMUST00000142678	processed_transcript	NA	NA	0	0	0.032	13	11	12	13	7	6
chr8	130874378	130874428	-8738	ENSMUST00000122574	miRNA	NA	NA	0	0	0.145	16	19	11	7	3	6
chr9	42316544	42316594	-677	Tbcel	protein_coding	0.0146484092272636	4.46	2	0	1	13	29	5	6	2	7
chr9	68120866	68120916	-7490	ENSMUST00000158185	snoRNA	NA	NA	0	0	0.145	12	11	18	5	5	11
chr9	103723796	103723846	-59689	Tmem108	protein_coding	0.123285399806415	9.64	0	0	0.422	10	15	10	6	5	16
chr10	5797705	5797755	15816		processed_transcript	NA	NA	0	0	0.839	10	8	4	17	9	14
chr11	97294443	97294493	-3131	Arhgap23	processed_transcript	0.0999068571693034	14.35	1	0	0.028	17	16	13	7	4	5
chr13	25078155	25078205	3210		protein_coding	NA	NA	2	0	0.559	19	17	12	9	0	5
chr13	70085725	70085775	60742	ENSMUST00000091512	retrotransposed	0.182057524310778	12.35	0	0	0.765	5	35	7	5	1	9
chr13	110597806	110597856	50402	Pde4d	processed_transcript	0.149094919968117	6.33	2	0	0.25	15	22	3	5	5	12
chr16	93604347	93604397	-64	Setd4	processed_transcript	0.0570743042940783	7.3	0	0	0.434	2	18	21	9	5	7
chr1	189297646	189297696	-134999	Esrrg	protein_coding	0.664279070301072	4.63	1	0	0	5	14	15	7	3	17
chr5	38891355	38891405	1938	Slc2a9	protein_coding	0.0145672452046098	5.97	1	0	0	11	19	14	7	4	6
chr5	54451341	54451391	-14610	Stim2	processed_transcript	0.074344298795613	12.71	1	0	0.412	15	11	14	13	3	5
chr5	132604851	132604901	412817	Auts2	protein_coding	0.0229513908482622	2.5	0	0	0.715	3	19	17	13	0	9
chr7	20518736	20518786	-12299	Pvr	protein_coding	0.00204892198280291	11.8	1	0	0.114	15	16	14	8	4	4
chr7	27561939	27561989	10390	Cyp2b19	retained_intron	0.405219365222217	20.02	0	0	0	14	5	16	4	8	14
chr8	71236417	71236467	22559	Csgalnact1	protein_coding	0.0503936280077948	4.85	1	0	0.154	13	9	15	4	3	17
chr17	75906185	75906235	33702	Fam98a	retained_intron	0.505323402632856	14.66	1	0	0.292	7	28	9	8	3	6
chr3	129118904	129118954	-83262	Enpep	protein_coding	0.4864041182806	4.35	0	1	0.068	7	13	19	10	4	7
chr4	44212026	44212076	29133	Rnf38	processed_transcript	0.173789321501576	6.65	0	0	0.142	7	25	15	6	3	4
chr9	41212465	41212515	-64866	ENSMUST00000082975	snRNA	NA	NA	1	0	0.088	7	9	18	9	2	15
chr10	120887868	120887918	25440	Rassf3	protein_coding	0.0158860656588318	7.27	0	0	0.136	7	13	20	9	2	9
chr13	20012822	20012872	74825	ENSMUST00000091762	retrotransposed	0.926021134916091	11.67	0	0	0.185	8	8	9	9	5	21
chr13	25734859	25734909	38128	ENSMUST00000121436	pseudogene	NA	NA	0	0	0.131	4	10	17	10	7	12
chr16	3254125	3254175	4566	ENSMUST00000116737	miRNA	NA	NA	0	0	0.034	12	3	15	11	6	13
chr16	69200409	69200459	298293	ENSMUST00000157663	misc_RNA	NA	NA	0	0	0	17	3	12	4	2	22
chr17	86924576	86924626	6543	ENSMUST00000086477	pseudogene	NA	NA	1	0	0.945	20	11	11	9	4	5
chr19	60043507	60043557	-24265	Rab11fip2	protein_coding	0.183437815329622	19.53	1	0	0.156	13	2	15	12	3	15
chr1	138792678	138792728	64301	Nr5a2	protein_coding	0.362674230869975	23.83	0	0	0.325	15	21	10	6	2	5
chr2	126857766	126857816	-17256	Ap4e1	processed_transcript	0.299154117045288	12.44	0	0	0.263	7	19	11	6	4	12
chr7	116072512	116072562	1135	Nlrp10	protein_coding	0.626417288541558	20.34	0	0	0	10	9	8	17	1	14
chr10	17373773	17373823	-69234	Cited2	protein_coding	0.4921575047407	2.82	0	0	0.067	13	18	14	7	1	6
chr12	110410773	110410823	-104371	Begain	protein_coding	NA	NA	1	0	0	14	9	12	5	9	10
chr13	34384102	34384152	-15006	ENSMUST00000157948	misc_RNA	NA	NA	1	0	0.194	14	13	13	6	1	12
chr16	70353459	70353509	29146	4930423O20Rik	protein_coding	0.988310507200148	3.51	0	1	0.481	8	24	10	13	2	2
chr17	7046330	7046380	-1328	ENSMUST00000158268	miRNA	NA	NA	1	0	0	16	17	11	8	2	5
chr17	73193843	73193893	7826	Ypel5	protein_coding	0.00065897269804258	10.6	1	0	0.118	13	15	11	6	2	12
chr18	84018007	84018057	165097	Tshz1	protein_coding	0.0947075266731849	12.55	0	0	0.068	11	15	8	13	6	6
chr19	57648157	57648207	-37342	Atrnl1	protein_coding	0.125611635715230	10.45	0	0	0.146	9	2	23	9	3	13
chr2	120365771	120365821	-10559	ENSMUST00000117384	processed_pseudogene	NA	NA	1	0	1	16	6	12	13	0	11
chr4	47842507	47842557	-91095	ENSMUST00000158724	snoRNA	NA	NA	0	0	0.169	8	10	19	5	3	13
chr6	51061788	51061838	158096	ENSMUST00000083571	miRNA	NA	NA	1	0	0.252	9	5	17	8	5	14
chr8	72963133	72963183	316	Crtc1	retained_intron	0.816197142626118	20.97	1	0	0.302	12	12	15	9	2	8
chr8	88555110	88555160	190234	Phkb	protein_coding	0.57629415668665	6.52	1	0	0.008	4	10	13	13	8	10
chr9	30694091	30694141	35921	Adamts15	protein_coding	0.847284265904223	11.37	0	0	0.396	14	22	8	6	5	3
chr14	117723583	117723633	398855	Gpc6	protein_coding	0.268199829934186	18.16	1	0	0.123	6	22	19	5	3	3
chr17	5083102	5083152	28992	ENSMUST00000122283	unprocessed_pseudogene	NA	NA	0	0	0.168	6	7	11	11	7	16
chr2	44783060	44783110	92	Gtdc1	protein_coding	0.127892756136519	5.87	0	0	0.886	17	7	18	7	4	4
chr3	62156963	62157013	14289	4631416L12Rik	protein_coding	0.00246980239493869	11.96	1	0	0.178	12	18	8	8	0	11
chr3	100490197	100490247	-796	Man1a2	protein_coding	0.253551029709058	17.2	1	0	0.57	8	18	11	11	4	5
chr6	124427962	124428012	-13175	Clstn3	protein_coding	0.28234012326166	22.81	1	0	0.146	14	14	13	9	1	6
chr10	89028137	89028187	-31832	Nr1h4	protein_coding	0.349284723889203	13.01	1	1	0.035	14	9	17	7	2	8
chr15	35817409	35817459	47652	Cox6c	nonsense_mediated_decay	0.696974437596542	12.52	1	0	0.196	13	19	5	7	6	7
chr15	58725004	58725054	4184	Rnf139	protein_coding	0.411208250309172	17.22	1	0	0.101	9	6	14	10	3	15
chr17	44217063	44217113	1260	Enpp5	nonsense_mediated_decay	0.242598952483293	6.4	2	0	0	10	5	15	7	0	20
chr3	121473285	121473335	44804	Abcd3	protein_coding	0.146669103309415	8.93	0	0	0.143	5	9	11	14	10	7
chr8	129181065	129181115	-63754	Irf2bp2	protein_coding	0.0259458039671114	21.77	1	0	0.134	14	6	14	12	2	8
chr9	108502466	108502516	-2560	P4htm	protein_coding	0.244303749826414	8.67	0	0	0.481	22	14	10	6	0	4
chr10	111257334	111257384	-152481	Krr1	protein_coding	0.0926738591123333	17.41	0	0	0.214	4	19	11	9	2	11
chr11	38575825	38575875	35929	ENSMUST00000093736	snRNA	NA	NA	1	0	0.53	13	18	9	8	3	5
chr11	68910639	68910689	-1786	Per1	protein_coding	0.0276212817635928	11.19	0	0	1	7	18	13	9	2	7
chr11	102402903	102402953	-4088	ENSMUST00000119782	processed_pseudogene	NA	NA	1	0	0.467	17	15	5	6	6	7
chr14	21789731	21789781	40765		protein_coding	NA	NA	0	0	0.173	9	7	10	12	6	12
chr17	43458789	43458839	51536	Gpr110	protein_coding	0.0407777354826671	0.81	0	0	0.032	4	2	13	12	2	23
chrX	133276551	133276601	149	ENSMUST00000125022	processed_transcript	0.164763955148444	19.95	1	0	0.984	8	25	9	6	2	6
chr5	148242949	148242999	509	Pan3	protein_coding	0.343794429901403	9.48	0	0	1	7	27	10	5	0	6
chr6	71786394	71786444	5012	Immt	protein_coding	0.744642876602964	7.79	2	0	0	17	20	4	7	1	6
chr6	115987447	115987497	-42449	Plxnd1	protein_coding	0.591219980108263	5.82	1	0	1	9	13	19	7	3	4
[truncated: 50 more rows]
