# Supplementary material for: Genome-Wide and Phase-Specific DNA-Binding Rhythms of BMAL1 Control Circadian Output Functions in Mouse Liver
Source: PLoS Biol. 2011 Feb 22;9(2):e1000595. doi: 10.1371/journal.pbio.1000595 (PMC3043000; doi:10.1371/journal.pbio.1000595)
Supplement: Text S3 — List of BMAL1 sites near RCGs. (0.01 MB TXT) [file pbio.1000595.s020.txt]

chromosome	start	end	distance	gene symbol	biotype	mRNA pvalue	mRNA phase	#E1	#E1-E2	conservation	ZT2	ZT6	ZT10	ZT14	ZT18	ZT22
chr11	98644730	98644780	-8108	Nr1d1	protein_coding	0.00245800489848959	5.85	1	1	1	239	335	238	89	23	64
chr11	68908356	68908406	-338	Per1	protein_coding	0.0276212817635928	11.19	2	0	1	243	270	190	75	19	159
chr7	52963048	52963098	-186	Dbp	retained_intron	0.00133675431703184	9.05	2	1	1	226	268	215	76	13	109
chr14	19071183	19071233	337	Nr1d2	retained_intron	0.00437705533460028	9.58	2	0	1	188	285	204	89	18	79
chr11	98636639	98636689	-17	Nr1d1	protein_coding	0.00245800489848959	5.85	3	0	1	208	242	187	77	13	85
chr11	98635135	98635185	1487	Nr1d1	protein_coding	0.00245800489848959	5.85	1	1	1	193	200	125	69	14	120
chr11	68908640	68908690	-54	Per1	protein_coding	0.0276212817635928	11.19	0	0	1	176	215	146	56	10	109
chr11	90279481	90279531	-27275	Hlf	protein_coding	0.00347982362518568	12.57	0	1	0.985	122	212	153	64	23	84
chr1	93355876	93355926	6	Per2	protein_coding	0.0032953809358429	15.09	0	1	1	135	177	167	77	22	74
chr7	52960315	52960365	-118	Dbp	protein_coding	0.00133675431703184	9.05	1	0	0.984	95	252	159	63	15	55
chr15	81641369	81641419	-482	Tef	protein_coding	0.000118217645722963	11.4	0	1	1	124	202	153	62	16	68
chr15	81641672	81641722	-179	Tef	protein_coding	0.000118217645722963	11.4	0	1	1	159	159	142	53	9	81
chr2	92264001	92264051	8523	Cry2	processed_transcript	0.194449750225981	12.05	0	0	1	161	158	142	50	10	59
chr3	94175706	94175756	-985	Rorc	protein_coding	0.00212814248234893	19.67	2	0	1	132	137	112	35	7	113
chr2	92274369	92274419	-194	Cry2	protein_coding	0.194449750225981	12.05	0	0	1	110	133	116	49	10	64
chr11	98635465	98635515	1157	Nr1d1	protein_coding	0.00245800489848959	5.85	2	0	1	110	112	105	48	6	69
chr11	98636962	98637012	-340	Nr1d1	protein_coding	0.00245800489848959	5.85	1	0	1	115	116	88	46	10	39
chr10	84647838	84647888	-65	Cry1	protein_coding	0.0183383821940144	18.68	2	0	1	106	134	76	42	10	42
chr7	52961389	52961439	420	Dbp	protein_coding	0.00133675431703184	9.05	0	1	1	66	146	99	51	5	28
chr6	108609423	108609473	-1175	Bhlhe40	protein_coding	0.00980338467028005	12.81	1	1	1	71	145	103	33	8	25
chr6	145814862	145814912	-809	Bhlhe41	protein_coding	0.129685992170396	22.5	0	1	1	61	154	91	44	7	24
chr13	53070213	53070263	6204	Nfil3	protein_coding	0.00040445455252189	22	3	0	0.704	97	87	53	24	7	63
chr11	68912249	68912299	-176	Per1	protein_coding	0.0276212817635928	11.19	1	0	1	69	90	91	25	5	44
chr1	93356248	93356298	-366	Per2	protein_coding	0.0032953809358429	15.09	0	0	0.134	56	105	70	35	11	34
chr11	98634375	98634425	2247	Nr1d1	protein_coding	0.00245800489848959	5.85	2	0	1	88	55	66	25	3	36
chr10	84648114	84648164	-341	Cry1	protein_coding	0.0183383821940144	18.68	1	0	1	77	83	49	28	3	32
chr6	145815234	145815284	-1181	Bhlhe41	protein_coding	0.129685992170396	22.5	1	0	1	32	93	43	18	11	24
chr6	145804344	145804394	9453	Bhlhe41	protein_coding	0.129685992170396	22.5	0	0	1	52	74	41	20	3	23
chr4	150418747	150418797	2	Per3	protein_coding	0.0319430223617618	9.92	0	1	0.954	38	47	35	23	5	14
chr15	81633019	81633069	193	Tef	protein_coding	0.000118217645722963	11.4	0	1	1	20	50	54	22	3	7
chr6	108610363	108610413	-235	Bhlhe40	protein_coding	0.00980338467028005	12.81	0	0	1	44	60	24	13	3	6
chr11	90252250	90252300	-44	Hlf	protein_coding	0.00347982362518568	12.57	0	0	1	25	55	13	21	9	24
chr6	145814004	145814054	49	Bhlhe41	protein_coding	0.129685992170396	22.5	0	0	1	31	41	31	10	5	8
chr13	53163429	53163479	-87012	Nfil3	protein_coding	0.00040445455252189	22	0	0	0.044	17	53	23	9	4	14
chr15	81633496	81633546	670	Tef	protein_coding	0.000118217645722963	11.4	1	0	0.989	33	15	26	17	11	16
chr4	150419053	150419103	-304	Per3	protein_coding	0.0319430223617618	9.92	0	0	0.446	22	38	26	16	4	8
chr11	68911161	68911211	-1264	Per1	protein_coding	0.0276212817635928	11.19	1	0	0.997	14	31	30	12	1	15
chr9	68731549	68731599	228464	Rora	processed_transcript	0.0818439981515191	18.25	1	0	0.424	11	24	12	11	0	22
chr13	53075623	53075673	794	Nfil3	protein_coding	0.00040445455252189	22	0	0	1	16	11	22	14	1	14
chr11	90250987	90251037	-8	Hlf	protein_coding	0.00347982362518568	12.57	0	0	1	13	23	16	8	3	8
chr11	68910639	68910689	-1786	Per1	protein_coding	0.0276212817635928	11.19	0	0	1	7	18	13	9	2	7
